# Supplementary material for: Genome wide association study identifies novel candidate genes for growth and body conformation traits in goats
Source: Sci Rep. 2022 Jun 14;12:9891. doi: 10.1038/s41598-022-14018-y (PMC9197946; doi:10.1038/s41598-022-14018-y)
Supplement: Supplementary file 1 — Supplementary Information. [file 41598_2022_14018_MOESM1_ESM.xls]

## Sheet: PRS
FID	IID	PHENO	CNT	CNT2	Pubic bone length	FID	IID	PHENO	CNT	CNT2	Heart girth	FID	IID	PHENO	CNT	CNT2	CL	FID	IID	PHENO	CNT	CNT2	Length	FID	IID	PHENO	CNT	CNT2	Body weight	FID	IID	PHENO	CNT	CNT2	Height
BEET	458/P-2	21	18	2	0.0681992	BEET	458/P-2	104	18	2	0.220306	BEET	458/P-2	35	18	2	0.105794	BEET	458/P-2	83	18	2	0.214177	BEET	458/P-2	58	18	2	0.221891	BEET	458/P-2	100	18	2	0.179389
BEET	AD1	13	18	5	-0.0324742	BEET	AD1	82	18	5	-0.146664	BEET	AD1	22	18	5	-0.0374871	BEET	AD1	77	18	5	-0.13624	BEET	AD1	16.5	18	5	-0.172514	BEET	AD1	88	18	5	-0.130498
BEET	AD2	14	18	4	0.136398	BEET	AD2	83	18	4	0.440611	BEET	AD2	20	18	4	0.211588	BEET	AD2	73	18	4	0.428353	BEET	AD2	48	18	4	0.443782	BEET	AD2	79	18	4	0.358778
BEET	AD3	19	18	6	-0.0391764	BEET	AD3	89	18	6	-0.199775	BEET	AD3	24	18	6	-0.0536716	BEET	AD3	80	18	6	-0.134719	BEET	AD3	50	18	6	-0.182387	BEET	AD3	95	18	6	-0.198663
BEET	AD4	15	18	6	0.0376381	BEET	AD4	84	18	6	0.176414	BEET	AD4	22.5	18	6	0.0478567	BEET	AD4	75	18	6	0.174627	BEET	AD4	45	18	6	0.0786828	BEET	AD4	83	18	6	0.0871933
BEET	AD5	15	18	5	-0.00989094	BEET	AD5	87	18	5	-0.0908291	BEET	AD5	25	18	5	-0.0401672	BEET	AD5	75	18	5	-0.00148922	BEET	AD5	48	18	5	-0.162259	BEET	AD5	81	18	5	-0.0315474
BEET	AD6	16	18	6	0.0277709	BEET	AD6	88	18	6	-0.0538078	BEET	AD6	24	18	6	0.0349717	BEET	AD6	76	18	6	-0.00251833	BEET	AD6	41	18	6	-0.136222	BEET	AD6	83	18	6	-0.1126
BEET	AD7	14	18	6	0.0888588	BEET	AD7	83	18	6	0.147228	BEET	AD7	24	18	6	0.127525	BEET	AD7	80	18	6	0.191947	BEET	AD7	37.8	18	6	0.101031	BEET	AD7	84	18	6	0.0942144
BEET	AD8	17	18	6	-0.0416784	BEET	AD8	94	18	6	-0.206504	BEET	AD8	24	18	6	-0.0811042	BEET	AD8	76	18	6	-0.116402	BEET	AD8	49.7	18	6	-0.281111	BEET	AD8	89	18	6	-0.135931
BEET	AD9	14.5	18	6	0.0339898	BEET	AD9	91	18	6	0.0190521	BEET	AD9	23	18	6	0.0361631	BEET	AD9	81	18	6	0.108584	BEET	AD9	68	18	6	-0.07707	BEET	AD9	87	18	6	-0.0197252
BEET	AD10	16	18	4	0.0207662	BEET	AD10	96	18	4	0.0574706	BEET	AD10	25	18	4	0.0155082	BEET	AD10	84	18	4	0.0852983	BEET	AD10	61	18	4	-0.0160178	BEET	AD10	95	18	4	-0.0108933
BEET	AD11	15	18	8	-0.0252993	BEET	AD11	81	18	8	-0.247114	BEET	AD11	22.5	18	8	-0.0468639	BEET	AD11	77	18	8	-0.146431	BEET	AD11	72	18	8	-0.231734	BEET	AD11	82	18	8	-0.194541
BEET	AD12	16	18	4	0.0276755	BEET	AD12	92	18	4	-0.0233111	BEET	AD12	25	18	4	0.0462779	BEET	AD12	74	18	4	0.0270022	BEET	AD12	50	18	4	-0.0229967	BEET	AD12	85	18	4	-0.0717356
BEET	AD13	15	18	9	-0.184954	BEET	AD13	83	18	9	-0.496309	BEET	AD13	22	18	9	-0.258724	BEET	AD13	73	18	9	-0.403426	BEET	AD13	11	18	9	-0.544234	BEET	AD13	88	18	9	-0.386189
BEET	AD14	16	18	9	-0.0367597	BEET	AD14	86	18	9	-0.296245	BEET	AD14	27	18	9	-0.0974161	BEET	AD14	86	18	9	-0.123076	BEET	AD14	50	18	9	-0.407803	BEET	AD14	92	18	9	-0.26614
BEET	AD15	14	18	8	-0.0260962	BEET	AD15	80	18	8	-0.224021	BEET	AD15	22	18	8	-0.0702196	BEET	AD15	75	18	8	-0.0845603	BEET	AD15	75	18	8	-0.270446	BEET	AD15	86	18	8	-0.115105
BEET	AD16	15	18	10	-0.155598	BEET	AD16	79	18	10	-0.645515	BEET	AD16	22	18	10	-0.229596	BEET	AD16	77	18	10	-0.511174	BEET	AD16	44	18	10	-0.700096	BEET	AD16	83	18	10	-0.557941
BEET	AD17	15	18	5	0.0562856	BEET	AD17	82	18	5	0.215691	BEET	AD17	23	18	5	0.0683158	BEET	AD17	77	18	5	0.275954	BEET	AD17	62	18	5	0.161537	BEET	AD17	88	18	5	0.184412
BEET	AD18	15	18	4	-0.0502448	BEET	AD18	83	18	4	-0.13922	BEET	AD18	24	18	4	-0.0674416	BEET	AD18	70	18	4	-0.099012	BEET	AD18	45	18	4	-0.193912	BEET	AD18	81	18	4	-0.143318
BEET	AD19	17	18	5	0.0382121	BEET	AD19	93	18	5	0.103956	BEET	AD19	28	18	5	0.0576277	BEET	AD19	80	18	5	0.113297	BEET	AD19	45	18	5	0.0498264	BEET	AD19	88	18	5	0.0508444
BEET	AD20	15	18	6	0.0146774	BEET	AD20	87	18	6	0.135972	BEET	AD20	26	18	6	0.0202768	BEET	AD20	75	18	6	0.183269	BEET	AD20	65	18	6	0.10629	BEET	AD20	81	18	6	0.11791
BEET	AD21	14	18	5	-0.0755952	BEET	AD21	77	18	5	-0.366513	BEET	AD21	23	18	5	-0.11313	BEET	AD21	70	18	5	-0.275576	BEET	AD21	42	18	5	-0.402899	BEET	AD21	81	18	5	-0.278026
BEET	AD22	14	18	7	0.00252706	BEET	AD22	86	18	7	-0.150552	BEET	AD22	23	18	7	-0.0169388	BEET	AD22	74	18	7	-0.071555	BEET	AD22	45	18	7	-0.240367	BEET	AD22	82	18	7	-0.173026
BEET	AD23	16	18	7	-0.00910522	BEET	AD23	92	18	7	-0.274967	BEET	AD23	25	18	7	-0.0218951	BEET	AD23	77	18	7	-0.200408	BEET	AD23	49	18	7	-0.341616	BEET	AD23	88	18	7	-0.226129
BEET	AD24	15	18	4	0.0177115	BEET	AD24	82	18	4	0.0268167	BEET	AD24	22	18	4	0.00197294	BEET	AD24	70	18	4	0.0761033	BEET	AD24	53	18	4	0.0136022	BEET	AD24	79	18	4	0.0585367
BEET	AD25	16	18	3	-0.0184573	BEET	AD25	91	18	3	-0.0235452	BEET	AD25	26	18	3	-0.0265047	BEET	AD25	77	18	3	0.0159008	BEET	AD25	38	18	3	-0.0750611	BEET	AD25	87	18	3	-0.0389346
BEET	AD26	16	18	4	0.0156776	BEET	AD26	89	18	4	-0.0480139	BEET	AD26	24	18	4	-0.000421667	BEET	AD26	75	18	4	0.00232111	BEET	AD26	55	18	4	-0.102561	BEET	AD26	88	18	4	-0.0200383
BEET	AD27	14	18	3	-0.0181326	BEET	AD27	85	18	3	-0.0774744	BEET	AD27	24	18	3	-0.0386697	BEET	AD27	76	18	3	-0.0493256	BEET	AD27	55	18	3	-0.119507	BEET	AD27	77	18	3	-0.0878517
BEET	AD28	15	18	4	0.0159276	BEET	AD28	82	18	4	0.0683622	BEET	AD28	22	18	4	0.0305586	BEET	AD28	79	18	4	0.0829756	BEET	AD28	48	18	4	0.0292876	BEET	AD28	83	18	4	-0.0381472
BEET	AD29	16	18	4	0.0223688	BEET	AD29	94	18	4	0.0556821	BEET	AD29	26	18	4	0.0362904	BEET	AD29	81	18	4	0.116779	BEET	AD29	39	18	4	0.0397483	BEET	AD29	85	18	4	0.0423176
BEET	AD30	16	18	7	-0.0234356	BEET	AD30	94	18	7	-0.183112	BEET	AD30	26	18	7	-0.0156289	BEET	AD30	87	18	7	-0.150274	BEET	AD30	60	18	7	-0.176555	BEET	AD30	83	18	7	-0.153629
BEET	AD31	15	18	5	0.0612676	BEET	AD31	90	18	5	0.190627	BEET	AD31	26	18	5	0.0904683	BEET	AD31	89	18	5	0.251403	BEET	AD31	48	18	5	0.143237	BEET	AD31	96	18	5	0.119276
BEET	AD32	17	18	5	0.111154	BEET	AD32	93	18	5	0.343867	BEET	AD32	26	18	5	0.159678	BEET	AD32	84	18	5	0.359317	BEET	AD32	53	18	5	0.339638	BEET	AD32	91	18	5	0.298352
BEET	AD33	16	18	9	-0.0080715	BEET	AD33	91	18	9	-0.0161513	BEET	AD33	27	18	9	0.001198	BEET	AD33	78	18	9	0.0543213	BEET	AD33	68	18	9	-0.0166024	BEET	AD33	84	18	9	-0.00960517
BEET	AD34	14	18	8	-0.0213323	BEET	AD34	85	18	8	-0.0646076	BEET	AD34	23	18	8	-0.0421248	BEET	AD34	74	18	8	0.0636432	BEET	AD34	51	18	8	-0.139457	BEET	AD34	81.5	18	8	-0.0570431
BEET	AD35	15	18	5	0.0516692	BEET	AD35	86	18	5	0.141043	BEET	AD35	24	18	5	0.0879067	BEET	AD35	77	18	5	0.196332	BEET	AD35	68	18	5	0.158151	BEET	AD35	84.5	18	5	0.144748
BEET	AD36	15	18	5	0.11083	BEET	AD36	95	18	5	0.397796	BEET	AD36	31	18	5	0.171843	BEET	AD36	82	18	5	0.424543	BEET	AD36	67	18	5	0.384083	BEET	AD36	88	18	5	0.347269
BEET	AD37	16	18	6	-0.0963293	BEET	AD37	86	18	6	-0.519157	BEET	AD37	22	18	6	-0.178408	BEET	AD37	79	18	6	-0.372519	BEET	AD37	67	18	6	-0.608499	BEET	AD37	85	18	6	-0.373069
BEET	AD38	14	18	7	-0.0127028	BEET	AD38	85	18	7	-0.0672142	BEET	AD38	25	18	7	-0.0173229	BEET	AD38	72	18	7	0.0283771	BEET	AD38	47	18	7	-0.118263	BEET	AD38	81	18	7	0.0154163
BEET	AD39	15	18	4	0.0108431	BEET	AD39	81	18	4	0.0618154	BEET	AD39	22	18	4	0.0251116	BEET	AD39	72	18	4	0.0954536	BEET	AD39	47	18	4	0.0433411	BEET	AD39	77	18	4	0.0634959
BEET	AD40	14	18	6	0.079367	BEET	AD40	88	18	6	0.228192	BEET	AD40	24	18	6	0.118741	BEET	AD40	83	18	6	0.244404	BEET	AD40	45	18	6	0.220787	BEET	AD40	85	18	6	0.193968
BEET	AD41	17	18	3	0.0974996	BEET	AD41	94	18	3	0.305666	BEET	AD41	29	18	3	0.15741	BEET	AD41	78	18	3	0.293729	BEET	AD41	52	18	3	0.340293	BEET	AD41	89	18	3	0.281819
BEET	AD42	18	18	8	-0.0283482	BEET	AD42	91	18	8	-0.114374	BEET	AD42	28	18	8	-0.0666719	BEET	AD42	89	18	8	0.0144116	BEET	AD42	66	18	8	-0.237321	BEET	AD42	93	18	8	-0.070482
BEET	AD43	17	18	6	0.0290078	BEET	AD43	93	18	6	0.0441159	BEET	AD43	26	18	6	0.0140106	BEET	AD43	81	18	6	0.133135	BEET	AD43	65	18	6	-0.0587706	BEET	AD43	91	18	6	0.0454109
BEET	AD44	16	18	4	0.0818541	BEET	AD44	89	18	4	0.258506	BEET	AD44	27	18	4	0.108061	BEET	AD44	82	18	4	0.279764	BEET	AD44	48	18	4	0.221236	BEET	AD44	90	18	4	0.195921
BEET	AD45	14	18	4	0.0204415	BEET	AD45	81	18	4	0.1114	BEET	AD45	24	18	4	0.0276732	BEET	AD45	78	18	4	0.150525	BEET	AD45	57	18	4	0.0284278	BEET	AD45	81	18	4	0.0380237
BEET	AD46	15	18	7	-0.0523419	BEET	AD46	83	18	7	-0.278728	BEET	AD46	23	18	7	-0.108301	BEET	AD46	75	18	7	-0.154918	BEET	AD46	66	18	7	-0.418468	BEET	AD46	80.5	18	7	-0.286966
BEET	AD47	14	18	3	-0.021512	BEET	AD47	87	18	3	-0.0541991	BEET	AD47	24	18	3	-0.0400399	BEET	AD47	76	18	3	0.00670578	BEET	AD47	47	18	3	-0.0454411	BEET	AD47	82	18	3	0.0304954
BEET	AD48	15	18	5	0.0401435	BEET	AD48	90	18	5	0.147176	BEET	AD48	25	18	5	0.0767278	BEET	AD48	88	18	5	0.175006	BEET	AD48	47	18	5	0.161743	BEET	AD48	90	18	5	0.165926
BEET	AD49	17	18	5	0.0446533	BEET	AD49	96	18	5	0.0912759	BEET	AD49	32	18	5	0.0633596	BEET	AD49	82	18	5	0.1471	BEET	AD49	56	18	5	0.0602872	BEET	AD49	86	18	5	0.131309
BEET	AD50	14	18	5	-0.00480233	BEET	AD50	88	18	5	0.0146554	BEET	AD50	26	18	5	-0.0242374	BEET	AD50	78	18	5	0.081488	BEET	AD50	69	18	5	-0.0757167	BEET	AD50	90	18	5	-0.0224024
BEET	AD51	15	18	7	-0.0167853	BEET	AD51	85	18	7	-0.0336328	BEET	AD51	26	18	7	-0.0328252	BEET	AD51	79	18	7	0.00312944	BEET	AD51	64	18	7	-0.0570063	BEET	AD51	89	18	7	-0.0353906
BEET	AD52	14	18	5	0.0500666	BEET	AD52	76	18	5	0.142831	BEET	AD52	23	18	5	0.0671244	BEET	AD52	74	18	5	0.164851	BEET	AD52	47	18	5	0.102384	BEET	AD52	75	18	5	0.0915372
BEET	AD53	16	18	6	0.0084585	BEET	AD53	95	18	6	0.0631117	BEET	AD53	27	18	6	0.0190854	BEET	AD53	83	18	6	0.0721661	BEET	AD53	54	18	6	0.0471381	BEET	AD53	91	18	6	0.0250356
BEET	AD54	16	18	1	-0.0252438	BEET	AD54	89	18	1	-0.0967444	BEET	AD54	25	18	1	-0.0519106	BEET	AD54	79	18	1	-0.0690367	BEET	AD54	69	18	1	-0.104144	BEET	AD54	92	18	1	-0.0604261
BEET	AD55	15	18	4	0.0818541	BEET	AD55	92	18	4	0.258506	BEET	AD55	28	18	4	0.108061	BEET	AD55	80	18	4	0.279764	BEET	AD55	62	18	4	0.221236	BEET	AD55	91	18	4	0.195921
BEET	AD56	15.5	18	4	0.00632922	BEET	AD56	86	18	4	0.0187778	BEET	AD56	23	18	4	0.027997	BEET	AD56	75	18	4	0.0279044	BEET	AD56	48	18	4	0.0442009	BEET	AD56	78	18	4	-0.012675
BEET	AD57	15	18	8	-0.0918005	BEET	AD57	84	18	8	-0.499705	BEET	AD57	21	18	8	-0.143182	BEET	AD57	77	18	8	-0.358648	BEET	AD57	45	18	8	-0.511085	BEET	AD57	83	18	8	-0.361584
BEET	AD58	15	18	5	0.104611	BEET	AD58	84	18	5	0.324936	BEET	AD58	25	18	5	0.170651	BEET	AD58	73	18	5	0.313441	BEET	AD58	49	18	5	0.324931	BEET	AD58	81	18	5	0.254394
BEET	AD59	18	18	7	0.0653241	BEET	AD59	95	18	7	0.179243	BEET	AD59	25	18	7	0.0901739	BEET	AD59	86	18	7	0.261919	BEET	AD59	67	18	7	0.157495	BEET	AD59	86	18	7	0.16128
BEET	AD60	15	18	7	-0.0616156	BEET	AD60	90	18	7	-0.382242	BEET	AD60	25	18	7	-0.123027	BEET	AD60	79	18	7	-0.275216	BEET	AD60	57	18	7	-0.448	BEET	AD60	84.5	18	7	-0.310411
BEET	AD61	16	18	6	0.0314073	BEET	AD61	82	18	6	0.0192343	BEET	AD61	21	18	6	0.0581486	BEET	AD61	80	18	6	0.102745	BEET	AD61	56	18	6	0.0357067	BEET	AD61	84	18	6	0.0191859
BEET	AD62	14	18	7	0.0439778	BEET	AD62	82	18	7	0.221332	BEET	AD62	22	18	7	0.071893	BEET	AD62	71	18	7	0.262821	BEET	AD62	47	18	7	0.224693	BEET	AD62	82	18	7	0.220341
BEET	AD63	14.5	18	5	0.0446533	BEET	AD63	80	18	5	0.0912759	BEET	AD63	23	18	5	0.0633596	BEET	AD63	72	18	5	0.1471	BEET	AD63	39	18	5	0.0602872	BEET	AD63	83	18	5	0.131309
BEET	AD64	13.5	18	3	0.0364117	BEET	AD64	84	18	3	0.104631	BEET	AD64	22	18	3	0.0648571	BEET	AD64	72	18	3	0.0992639	BEET	AD64	43	18	3	0.10304	BEET	AD64	77	18	3	0.075005
BEET	AD65	13	18	3	-0.0944544	BEET	AD65	83	18	3	-0.29411	BEET	AD65	22	18	3	-0.14209	BEET	AD65	67	18	3	-0.239314	BEET	AD65	43	18	3	-0.335252	BEET	AD65	81	18	3	-0.217012
BEET	AD66	13	18	4	0.0173868	BEET	AD66	78	18	4	0.0807459	BEET	AD66	20	18	4	0.0141379	BEET	AD66	70	18	4	0.14133	BEET	AD66	35	18	4	0.0580478	BEET	AD66	75.5	18	4	0.107454
BEET	AD67	15	18	8	-0.00980667	BEET	AD67	87	18	8	-0.0707409	BEET	AD67	24	18	8	-0.0309459	BEET	AD67	83	18	8	0.0849688	BEET	AD67	57	18	8	-0.14305	BEET	AD67	90	18	8	-0.0782214
BEET	AD68	15	18	4	-0.0555556	BEET	AD68	84	18	4	-0.159165	BEET	AD68	25	18	4	-0.0879119	BEET	AD68	74	18	4	-0.10469	BEET	AD68	47	18	4	-0.231764	BEET	AD68	80	18	4	-0.140054
BEET	AD69	14	18	6	-0.0408815	BEET	AD69	88	18	6	-0.229597	BEET	AD69	24	18	6	-0.0577484	BEET	AD69	75	18	6	-0.178273	BEET	AD69	47	18	6	-0.242399	BEET	AD69	80	18	6	-0.215367
BEET	AD70	14	18	3	0.0409214	BEET	AD70	85	18	3	0.0487306	BEET	AD70	24	18	3	0.0514889	BEET	AD70	80	18	3	0.0713578	BEET	AD70	48	18	3	0.00158389	BEET	AD70	85	18	3	0.0403878
BEET	AD71	14	18	5	-0.0574193	BEET	AD71	84	18	5	-0.223167	BEET	AD71	22.5	18	5	-0.119147	BEET	AD71	75	18	5	-0.100847	BEET	AD71	43	18	5	-0.286943	BEET	AD71	80	18	5	-0.180965
BEET	AD72	16	18	5	0.0480327	BEET	AD72	92	18	5	0.0680006	BEET	AD72	27	18	5	0.0647298	BEET	AD72	80	18	5	0.0910689	BEET	AD72	43	18	5	-0.0137783	BEET	AD72	88	18	5	0.0129622
BEET	AD73	14	18	2	0.0681992	BEET	AD73	83	18	2	0.220306	BEET	AD73	24	18	2	0.105794	BEET	AD73	78	18	2	0.214177	BEET	AD73	64	18	2	0.221891	BEET	AD73	84	18	2	0.179389
BEET	AD74	16	18	3	0.107098	BEET	AD74	95	18	3	0.355251	BEET	AD74	27	18	3	0.159972	BEET	AD74	81	18	3	0.348801	BEET	AD74	48	18	3	0.32538	BEET	AD74	90	18	3	0.256347
BEET	AD75	16	18	6	-0.107383	BEET	AD75	82	18	6	-0.482188	BEET	AD75	23	18	6	-0.154066	BEET	AD75	70	18	6	-0.390489	BEET	AD75	48	18	6	-0.52175	BEET	AD75	84	18	6	-0.38241
BEET	AD76	15	18	4	0.0273099	BEET	AD76	78	18	4	0.0764011	BEET	AD76	22	18	4	0.00453456	BEET	AD76	76	18	4	0.131174	BEET	AD76	38	18	4	-0.00131111	BEET	AD76	81	18	4	0.0330644
BEET	AD77	14	18	3	0.052229	BEET	AD77	85	18	3	0.227075	BEET	AD77	26	18	3	0.0686101	BEET	AD77	71	18	3	0.265437	BEET	AD77	51	18	3	0.147279	BEET	AD77	77	18	3	0.142408
BEET	AD78	14	18	4	0.0206596	BEET	AD78	79	18	4	-0.0730778	BEET	AD78	24	18	4	0.0217308	BEET	AD78	71	18	4	-0.0222294	BEET	AD78	68	18	4	-0.12086	BEET	AD78	78	18	4	-0.0851744
BEET	AD79	13	18	5	0.04996	BEET	AD79	84	18	5	0.0122828	BEET	AD79	24	18	5	0.0733471	BEET	AD79	71	18	5	0.0573233	BEET	AD79	49	18	5	-0.00245778	BEET	AD79	81	18	5	0.0172561
BEET	AD80	15	18	6	0.00304517	BEET	AD80	81	18	6	0.0115565	BEET	AD80	23	18	6	0.0153206	BEET	AD80	74	18	6	0.0544152	BEET	AD80	47	18	6	0.00504089	BEET	AD80	85	18	6	0.0648076
BEET	AD81	15	18	3	-0.0277309	BEET	AD81	81	18	3	-0.127059	BEET	AD81	25	18	3	-0.0412313	BEET	AD81	75	18	3	-0.104397	BEET	AD81	47	18	3	-0.104593	BEET	AD81	81	18	3	-0.0623794
BEET	AD82	15	18	3	0.0426306	BEET	AD82	83	18	3	0.17749	BEET	AD82	22	18	3	0.0660485	BEET	AD82	75	18	3	0.210366	BEET	AD82	46	18	3	0.162192	BEET	AD82	87	18	3	0.16788
BEET	AD83	15	18	7	-0.0123781	BEET	AD83	82	18	7	-0.121144	BEET	AD83	24	18	7	-0.0294879	BEET	AD83	74	18	7	-0.0368492	BEET	AD83	47	18	7	-0.162708	BEET	AD83	85	18	7	-0.0335007
BEET	AD84	14	18	4	0.0170621	BEET	AD84	80	18	4	0.134675	BEET	AD84	23	18	4	0.0263029	BEET	AD84	79	18	4	0.206556	BEET	AD84	45	18	4	0.102493	BEET	AD84	88	18	4	0.156371
BEET	AD85	14	18	3	0.0575357	BEET	AD85	86	18	3	0.148082	BEET	AD85	23	18	3	0.0785976	BEET	AD85	81	18	3	0.175661	BEET	AD85	52	18	3	0.0845339	BEET	AD85	87	18	3	0.0283544
BEET	AD86	16	18	6	0.0243914	BEET	AD86	86	18	6	-0.0305324	BEET	AD86	26	18	6	0.0336015	BEET	AD86	71	18	6	0.053513	BEET	AD86	46	18	6	-0.0621567	BEET	AD86	83	18	6	0.00574706
BEET	AD87	16	18	4	0.00607922	BEET	AD87	87	18	4	-0.0975983	BEET	AD87	27	18	4	-0.00298328	BEET	AD87	71	18	4	-0.05275	BEET	AD87	50	18	4	-0.0876472	BEET	AD87	83	18	4	0.00543389
BEET	AD88	14	18	4	0.0753104	BEET	AD88	83	18	4	0.239576	BEET	AD88	24.5	18	4	0.119035	BEET	AD88	71	18	4	0.233888	BEET	AD88	46	18	4	0.206529	BEET	AD88	78	18	4	0.151963
BEET	AD89	14.5	18	7	-0.140738	BEET	AD89	89	18	7	-0.414217	BEET	AD89	26	18	7	-0.198519	BEET	AD89	74	18	7	-0.29829	BEET	AD89	49	18	7	-0.401681	BEET	AD89	83	18	7	-0.277461
BEET	AD90	15.5	18	3	0.0479373	BEET	AD90	83	18	3	0.0984972	BEET	AD90	25	18	3	0.076036	BEET	AD90	76	18	3	0.120589	BEET	AD90	55	18	3	0.0994472	BEET	AD90	78	18	3	0.0538267
BEET	AD91	15	18	3	0.107098	BEET	AD91	89	18	3	0.355251	BEET	AD91	28	18	3	0.159972	BEET	AD91	77	18	3	0.348801	BEET	AD91	47	18	3	0.32538	BEET	AD91	91	18	3	0.256347
BEET	AD92	14	18	6	0.0247162	BEET	AD92	80	18	6	-0.0844617	BEET	AD92	23	18	6	0.0214365	BEET	AD92	80	18	6	-0.0117133	BEET	AD92	47	18	6	-0.106602	BEET	AD92	85	18	6	-0.04317
BEET	AD93	14	18	3	-0.0131506	BEET	AD93	87	18	3	-0.102538	BEET	AD93	25	18	3	-0.0165172	BEET	AD93	78	18	3	-0.0738761	BEET	AD93	44	18	3	-0.137806	BEET	AD93	85	18	3	-0.152988
BEET	AD94	14	18	5	-0.00956622	BEET	AD94	83	18	5	-0.144758	BEET	AD94	25	18	5	-0.0523322	BEET	AD94	75	18	5	-0.0667156	BEET	AD94	53	18	5	-0.206705	BEET	AD94	81	18	5	-0.0804644
BEET	AD95	14	18	7	0.00252706	BEET	AD95	82.5	18	7	-0.150552	BEET	AD95	22	18	7	-0.0169388	BEET	AD95	76	18	7	-0.071555	BEET	AD95	45	18	7	-0.240367	BEET	AD95	85	18	7	-0.173026
BEET	AD96	13	18	6	-0.0316078	BEET	AD96	79	18	6	-0.126084	BEET	AD96	23	18	6	-0.0430218	BEET	AD96	68	18	6	-0.0579753	BEET	AD96	35	18	6	-0.212867	BEET	AD96	78	18	6	-0.191922
BEET	AD97	16	18	5	-0.0236744	BEET	AD97	90	18	5	-0.138443	BEET	AD97	27	18	5	-0.0415256	BEET	AD97	78	18	5	-0.0938806	BEET	AD97	50	18	5	-0.0903356	BEET	AD97	88	18	5	-0.020375
BEET	AD98	13	18	2	0.0586008	BEET	AD98	79	18	2	0.170721	BEET	AD98	23	18	2	0.103232	BEET	AD98	73	18	2	0.159106	BEET	AD98	56	18	2	0.236804	BEET	AD98	82	18	2	0.204861
BEET	AD99	15	18	7	-0.0126003	BEET	AD99	84	18	7	-0.0356035	BEET	AD99	26	18	7	-0.0340284	BEET	AD99	75	18	7	0.0404497	BEET	AD99	39	18	7	-0.114017	BEET	AD99	84	18	7	-0.0210907
BEET	AD100	15	18	5	0.116136	BEET	AD100	83	18	5	0.318803	BEET	AD100	25	18	5	0.18183	BEET	AD100	70	18	5	0.334766	BEET	AD100	51	18	5	0.321338	BEET	AD100	83	18	5	0.233216
BEET	AD101	15	18	6	0.0888588	BEET	AD101	84	18	6	0.147228	BEET	AD101	24	18	6	0.127525	BEET	AD101	69	18	6	0.191947	BEET	AD101	38	18	6	0.101031	BEET	AD101	83	18	6	0.0942144
BEET	AD102	14	18	6	0.0227889	BEET	AD102	84	18	6	-0.0287439	BEET	AD102	23	18	6	0.0128192	BEET	AD102	70	18	6	0.0220322	BEET	AD102	42	18	6	-0.117923	BEET	AD102	80	18	6	-0.0474639
BEET	AD103	16	18	6	-0.0300462	BEET	AD103	87	18	6	-0.0820891	BEET	AD103	25	18	6	-0.0761479	BEET	AD103	77	18	6	0.0124513	BEET	AD103	52	18	6	-0.179861	BEET	AD103	84	18	6	-0.0828285
BEET	AD104	13	18	5	-0.169834	BEET	AD104	66	18	5	-0.525565	BEET	AD104	19	18	5	-0.285146	BEET	AD104	60	18	5	-0.42016	BEET	AD104	24	18	5	-0.651387	BEET	AD104	75	18	5	-0.469082
BEET	AD105	14	18	6	-0.0625525	BEET	AD105	77	18	6	-0.133579	BEET	AD105	20	18	6	-0.0638644	BEET	AD105	68	18	6	-0.112144	BEET	AD105	35	18	6	-0.130756	BEET	AD105	80	18	6	-0.10739
BEET	AD106	13	18	8	-0.117606	BEET	AD106	75	18	8	-0.29849	BEET	AD106	19	18	8	-0.216535	BEET	AD106	64	18	8	-0.154723	BEET	AD106	34	18	8	-0.504108	BEET	AD106	72	18	8	-0.326674
BEET	AD107	16	18	5	0.0562856	BEET	AD107	91	18	5	0.215691	BEET	AD107	25	18	5	0.0683158	BEET	AD107	75	18	5	0.275954	BEET	AD107	59	18	5	0.161537	BEET	AD107	83	18	5	0.184412
BEET	AD108	14	18	4	0.0206596	BEET	AD108	81	18	4	-0.0730778	BEET	AD108	22	18	4	0.0217308	BEET	AD108	70	18	4	-0.0222294	BEET	AD108	49	18	4	-0.12086	BEET	AD108	81	18	4	-0.0851744
BEET	AD109	14	18	6	-0.0169062	BEET	AD109	77	18	6	-0.00569111	BEET	AD109	22	18	6	-0.0556701	BEET	AD109	70	18	6	0.0260378	BEET	AD109	40	18	6	-0.143864	BEET	AD109	84	18	6	-0.0756633
BEET	AD110	16	18	5	0.0612676	BEET	AD110	87	18	5	0.190627	BEET	AD110	25	18	5	0.0904683	BEET	AD110	81	18	5	0.251403	BEET	AD110	60	18	5	0.143237	BEET	AD110	84	18	5	0.119276
BEET	AD111	13	18	6	-0.101057	BEET	AD111	77	18	6	-0.27878	BEET	AD111	20	18	6	-0.159098	BEET	AD111	66	18	6	-0.171859	BEET	AD111	31	18	6	-0.357756	BEET	AD111	75	18	6	-0.215254
BEET	AD112	16	18	3	-0.0235459	BEET	AD112	83	18	3	-0.12903	BEET	AD112	24	18	3	-0.0424345	BEET	AD112	79	18	3	-0.0670764	BEET	AD112	39	18	3	-0.161604	BEET	AD112	83	18	3	-0.0480796
BEET	AD113	14	18	4	-0.0449381	BEET	AD113	79	18	4	-0.218213	BEET	AD113	24	18	4	-0.0574541	BEET	AD113	71	18	4	-0.188789	BEET	AD113	44	18	4	-0.256657	BEET	AD113	77	18	4	-0.257372
BEET	AD114	13	18	4	0.0173868	BEET	AD114	70	18	4	0.0807459	BEET	AD114	23	18	4	0.0141379	BEET	AD114	69	18	4	0.14133	BEET	AD114	28	18	4	0.0580478	BEET	AD114	75	18	4	0.107454
BEET	AD115	16	18	6	0.0244981	BEET	AD115	89	18	6	0.100016	BEET	AD115	26	18	6	0.0273788	BEET	AD115	75	18	6	0.161041	BEET	AD115	58	18	6	0.0426856	BEET	AD115	81	18	6	0.0800282
BEET	AD116	16	18	3	0.0525537	BEET	AD116	87	18	3	0.173146	BEET	AD116	25	18	3	0.0564451	BEET	AD116	75	18	3	0.200211	BEET	AD116	49	18	3	0.102833	BEET	AD116	84	18	3	0.0934906
BEET	AD117	16	18	8	0.0368094	BEET	AD117	85	18	8	-0.0902556	BEET	AD117	25	18	8	0.0568299	BEET	AD117	70	18	8	-0.0165528	BEET	AD117	46	18	8	-0.140264	BEET	AD117	81	18	8	-0.135732
BEET	AD118	16	18	7	-0.0731412	BEET	AD118	87	18	7	-0.376108	BEET	AD118	25	18	7	-0.134206	BEET	AD118	85	18	7	-0.296541	BEET	AD118	52	18	7	-0.444407	BEET	AD118	88	18	7	-0.289232
BEET	AD119	13	18	4	0.00913394	BEET	AD119	68	18	4	-0.0669444	BEET	AD119	20	18	4	0.0105519	BEET	AD119	61	18	4	-0.043555	BEET	AD119	59	18	4	-0.117267	BEET	AD119	68	18	4	-0.0639961
BEET	AD120	12	18	7	-0.173016	BEET	AD120	68	18	7	-0.501176	BEET	AD120	20	18	7	-0.314527	BEET	AD120	57	18	7	-0.381577	BEET	AD120	53	18	7	-0.686301	BEET	AD120	68	18	7	-0.428106
BEET	AD121	12	18	4	0.0226935	BEET	AD121	69	18	4	0.00175278	BEET	AD121	20	18	4	0.0241254	BEET	AD121	60	18	4	0.0515528	BEET	AD121	45	18	4	-0.00469722	BEET	AD121	68	18	4	-0.00659944
BEET	AD122	16	18	7	0.00954294	BEET	AD122	91	18	7	-0.100786	BEET	AD122	26	18	7	0.00760828	BEET	AD122	72	18	7	-0.0223233	BEET	AD122	27	18	7	-0.142503	BEET	AD122	81	18	7	-0.159587
BEET	AD123	14	18	6	-0.10895	BEET	AD123	77	18	6	-0.298542	BEET	AD123	24	18	6	-0.157582	BEET	AD123	73	18	6	-0.183377	BEET	AD123	25	18	6	-0.28283	BEET	AD123	80	18	6	-0.173078
BEET	AD124	14	18	8	-0.032858	BEET	AD124	82	18	8	-0.0584742	BEET	AD124	24	18	8	-0.0533037	BEET	AD124	68	18	8	0.0423177	BEET	AD124	40	18	8	-0.135864	BEET	AD124	78	18	8	-0.0358648
BEET	AD125	16	18	6	-0.0200822	BEET	AD125	91	18	6	-0.132217	BEET	AD125	29	18	6	-0.0318429	BEET	AD125	75	18	6	-0.0366498	BEET	AD125	41	18	6	-0.21646	BEET	AD125	83	18	6	-0.213101
BEET	AD126	14	18	9	-0.14612	BEET	AD126	83	18	9	-0.567989	BEET	AD126	22	18	9	-0.24988	BEET	AD126	72	18	9	-0.433195	BEET	AD126	67	18	9	-0.801867	BEET	AD126	70	18	9	-0.623686
BEET	AD127	14	18	7	-0.00899861	BEET	AD127	84	18	7	-0.144419	BEET	AD127	23	18	7	-0.0281177	BEET	AD127	73	18	7	-0.0928806	BEET	AD127	44	18	7	-0.236774	BEET	AD127	81	18	7	-0.151848
BEET	AD128	13	18	4	-0.0374822	BEET	AD128	77	18	4	-0.0474298	BEET	AD128	22	18	4	-0.0772238	BEET	AD128	66	18	4	0.0579666	BEET	AD128	54	18	4	-0.120053	BEET	AD128	80	18	4	-0.00648589
BEET	AD129	13	18	4	0.071931	BEET	AD129	74	18	4	0.262851	BEET	AD129	21	18	4	0.117665	BEET	AD129	65	18	4	0.289919	BEET	AD129	32	18	4	0.280594	BEET	AD129	72	18	4	0.27031
BEET	AD130	14	18	8	-0.0379466	BEET	AD130	80	18	8	-0.163959	BEET	AD130	24	18	8	-0.0692335	BEET	AD130	73	18	8	-0.0406596	BEET	AD130	35	18	8	-0.222407	BEET	AD130	82.5	18	8	-0.0450098
BEET	AD131	14	18	3	-0.0280557	BEET	AD131	77	18	3	-0.0731296	BEET	AD131	23	18	3	-0.0290663	BEET	AD131	69	18	3	-0.0391703	BEET	AD131	46	18	3	-0.0601478	BEET	AD131	76	18	3	-0.0134624
BEET	AD132	13.5	18	6	-0.0238272	BEET	AD132	77	18	6	-0.00922922	BEET	AD132	21	18	6	-0.0749566	BEET	AD132	64	18	6	0.123554	BEET	AD132	40	18	6	-0.120709	BEET	AD132	77	18	6	0.0100463
BEET	AD133	14	18	7	-0.00277967	BEET	AD133	85	18	7	-0.0715591	BEET	AD133	24	18	7	-0.0269263	BEET	AD133	75	18	7	0.0182219	BEET	AD133	39	18	7	-0.177622	BEET	AD133	80	18	7	-0.0589729
BEET	AD134	13	18	6	-0.0560088	BEET	AD134	71	18	6	-0.114648	BEET	AD134	21	18	6	-0.074838	BEET	AD134	69	18	6	-0.0662681	BEET	AD134	49	18	6	-0.11605	BEET	AD134	72	18	6	-0.0634318
BEET	AD135	15	18	5	0.04996	BEET	AD135	82	18	5	0.0122828	BEET	AD135	23	18	5	0.0733471	BEET	AD135	76	18	5	0.0573233	BEET	AD135	21	18	5	-0.00245778	BEET	AD135	81	18	5	0.0172561
BEET	AD136	15.5	18	7	0.00252706	BEET	AD136	86	18	7	-0.150552	BEET	AD136	25	18	7	-0.0169388	BEET	AD136	74	18	7	-0.071555	BEET	AD136	41	18	7	-0.240367	BEET	AD136	84	18	7	-0.173026
BEET	AD137	14	18	2	0.00711128	BEET	AD137	76	18	2	0.01927	BEET	AD137	24	18	2	0.0132409	BEET	AD137	69	18	2	0.0197111	BEET	AD137	49	18	2	-0.0153622	BEET	AD137	74	18	2	-0.0274256
BEET	AD138	13	16	6	0.0748885	BEET	AD138	82	16	6	0.120461	BEET	AD138	25	16	6	0.111395	BEET	AD138	80	16	6	0.160828	BEET	AD138	29	16	6	0.0824817	BEET	AD138	80	16	6	0.071886
BEET	AD139	13	18	5	-0.0161099	BEET	AD139	80	18	5	-0.163689	BEET	AD139	23	18	5	-0.0413586	BEET	AD139	70	18	5	-0.112592	BEET	AD139	49	18	5	-0.221412	BEET	AD139	80	18	5	-0.124422
BEET	AD140	15	18	7	-0.00503744	BEET	AD140	86	18	7	-0.125306	BEET	AD140	25	18	7	-0.0171058	BEET	AD140	68	18	7	-0.0528439	BEET	AD140	39	18	7	-0.109291	BEET	AD140	77	18	7	-0.0689789
BEET	AD141	13	18	7	0.0525615	BEET	AD141	78	18	7	0.0874528	BEET	AD141	23	18	7	0.0999562	BEET	AD141	72	18	7	0.104941	BEET	AD141	51	18	7	0.0836361	BEET	AD141	77	18	7	0.0244478
BEET	AD142	12	18	5	-0.00941872	BEET	AD142	67	18	5	-0.0599929	BEET	AD142	19	18	5	-0.0046465	BEET	AD142	60	18	5	0.00186633	BEET	AD142	40	18	5	-0.0791028	BEET	AD142	72	18	5	-0.0620663
BEET	AD143	12	18	6	-0.0912407	BEET	AD143	80	18	6	-0.413673	BEET	AD143	22	18	6	-0.162478	BEET	AD143	68	18	6	-0.289542	BEET	AD143	25	18	6	-0.521957	BEET	AD143	80	18	6	-0.363924
BEET	AD145	14	18	5	-0.00287506	BEET	AD145	81	18	5	-0.0410624	BEET	AD145	24	18	5	-0.0156201	BEET	AD145	76	18	5	0.0477424	BEET	AD145	44	18	5	-0.0643961	BEET	AD145	78	18	5	-0.0181085
BEET	AD146	13	18	5	-0.00458422	BEET	AD146	84	18	5	-0.169822	BEET	AD146	24	18	5	-0.0301797	BEET	AD146	77	18	5	-0.0912661	BEET	AD146	37	18	5	-0.225004	BEET	AD146	80	18	5	-0.145601
BEET	AD147	17	18	7	0.0685969	BEET	AD147	95	18	7	0.0254194	BEET	AD147	28	18	7	0.0977668	BEET	AD147	87	18	7	0.09836	BEET	AD147	47	18	7	-0.0214128	BEET	AD147	89	18	7	-0.0313478
BEET	AD148	14	18	2	0.00711128	BEET	AD148	83	18	2	0.01927	BEET	AD148	23	18	2	0.0132409	BEET	AD148	70	18	2	0.0197111	BEET	AD148	43	18	2	-0.0153622	BEET	AD148	78	18	2	-0.0274256
BEET	AD149	13	18	3	0.0426306	BEET	AD149	82	18	3	0.17749	BEET	AD149	22	18	3	0.0660485	BEET	AD149	70	18	3	0.210366	BEET	AD149	72	18	3	0.162192	BEET	AD149	77	18	3	0.16788
BEET	AD150	15	18	4	0.0815294	BEET	AD150	90	18	4	0.312435	BEET	AD150	27	18	4	0.120226	BEET	AD150	75	18	4	0.34499	BEET	AD150	40	18	4	0.265681	BEET	AD150	89	18	4	0.244838
BEET	AD151	13	18	3	-0.021512	BEET	AD151	80	18	3	-0.0541991	BEET	AD151	20	18	3	-0.0400399	BEET	AD151	77	18	3	0.00670578	BEET	AD151	51	18	3	-0.0454411	BEET	AD151	74	18	3	0.0304954
BEET	AD152	12	18	5	0.0612676	BEET	AD152	67	18	5	0.190627	BEET	AD152	19	18	5	0.0904683	BEET	AD152	65	18	5	0.251403	BEET	AD152	31	18	5	0.143237	BEET	AD152	70	18	5	0.119276
BEET	AD153	16	18	9	-0.0412694	BEET	AD153	85	18	9	-0.240345	BEET	AD153	26	18	9	-0.0840478	BEET	AD153	75	18	9	-0.0951703	BEET	AD153	27	18	9	-0.306347	BEET	AD153	81	18	9	-0.231522
BEET	AD154	14	18	6	0.0290078	BEET	AD154	86	18	6	0.0441159	BEET	AD154	23	18	6	0.0140106	BEET	AD154	76	18	6	0.133135	BEET	AD154	50	18	6	-0.0587706	BEET	AD154	77	18	6	0.0454109
BEET	AD155	13.5	18	3	-0.0280557	BEET	AD155	88	18	3	-0.0731296	BEET	AD155	24	18	3	-0.0290663	BEET	AD155	74	18	3	-0.0391703	BEET	AD155	57	18	3	-0.0601478	BEET	AD155	77	18	3	-0.0134624
BEET	AD156	13	18	7	-0.0576486	BEET	AD156	88	18	7	-0.199735	BEET	AD156	24	18	7	-0.118288	BEET	AD156	70	18	7	-0.0651412	BEET	AD156	46	18	7	-0.355723	BEET	AD156	78	18	7	-0.172913
BEET	AD157	15	18	6	0.0290078	BEET	AD157	86	18	6	0.0441159	BEET	AD157	26	18	6	0.0140106	BEET	AD157	73	18	6	0.133135	BEET	AD157	55	18	6	-0.0587706	BEET	AD157	79	18	6	0.0454109
BEET	AD158	13	18	3	0.0525537	BEET	AD158	82	18	3	0.173146	BEET	AD158	23	18	3	0.0564451	BEET	AD158	73	18	3	0.200211	BEET	AD158	62	18	3	0.102833	BEET	AD158	79	18	3	0.0934906
BEET	AD159	11	18	4	0.0223688	BEET	AD159	70	18	4	0.0556821	BEET	AD159	20	18	4	0.0362904	BEET	AD159	61	18	4	0.116779	BEET	AD159	48	18	4	0.0397483	BEET	AD159	73	18	4	0.0423176
BEET	AD160	13	18	7	0.00252706	BEET	AD160	82	18	7	-0.150552	BEET	AD160	22	18	7	-0.0169388	BEET	AD160	69	18	7	-0.071555	BEET	AD160	25	18	7	-0.240367	BEET	AD160	77	18	7	-0.173026
BEET	AD161	16	18	3	0.0426306	BEET	AD161	92	18	3	0.17749	BEET	AD161	25	18	3	0.0660485	BEET	AD161	78	18	3	0.210366	BEET	AD161	42	18	3	0.162192	BEET	AD161	80	18	3	0.16788
BEET	AD162	11	18	5	-0.0257083	BEET	AD162	62	18	5	-0.213273	BEET	AD162	18	18	5	-0.0439202	BEET	AD162	58	18	5	-0.167663	BEET	AD162	61	18	5	-0.206498	BEET	AD162	68	18	5	-0.09895
BEET	AD163	12	18	5	-0.0402609	BEET	AD163	76	18	5	-0.0358778	BEET	AD163	19	18	5	-0.0421945	BEET	AD163	64	18	5	-0.04023	BEET	AD163	22	18	5	0.007254	BEET	AD163	74	18	5	-0.0140406
BEET	AD164	12	18	5	-0.00458422	BEET	AD164	64	18	5	-0.169822	BEET	AD164	19	18	5	-0.0301797	BEET	AD164	60	18	5	-0.0912661	BEET	AD164	41	18	5	-0.225004	BEET	AD164	72	18	5	-0.145601
BEET	AD165	14	18	3	-0.0763809	BEET	AD165	84	18	3	-0.182375	BEET	AD165	24	18	3	-0.131402	BEET	AD165	75	18	3	-0.0766573	BEET	AD165	42	18	3	-0.223542	BEET	AD165	84	18	3	-0.0834442
BEET	AD166	13	18	5	-0.057744	BEET	AD166	73	18	5	-0.169238	BEET	AD166	20	18	5	-0.106982	BEET	AD166	68	18	5	-0.0356207	BEET	AD166	51	18	5	-0.242497	BEET	AD166	76	18	5	-0.132048
BEET	AD167	13	18	7	0.00547317	BEET	AD167	70	18	7	0.0761313	BEET	AD167	20	18	7	-0.0233403	BEET	AD167	68	18	7	0.203107	BEET	AD167	36	18	7	-0.00230667	BEET	AD167	69	18	7	0.112477
BEET	AD168	13	18	8	-0.0263143	BEET	AD168	75	18	8	-0.0395437	BEET	AD168	21	18	8	-0.0642773	BEET	AD168	72	18	8	0.0881938	BEET	AD168	28	18	8	-0.121158	BEET	AD168	75	18	8	0.008093
BEET	AD169	14	18	3	0.0426306	BEET	AD169	77	18	3	0.17749	BEET	AD169	21	18	3	0.0660485	BEET	AD169	74	18	3	0.210366	BEET	AD169	36	18	3	0.162192	BEET	AD169	76	18	3	0.16788
BEET	AD170	12	18	5	-0.0673424	BEET	AD170	67	18	5	-0.218823	BEET	AD170	19	18	5	-0.109544	BEET	AD170	63	18	5	-0.0906918	BEET	AD170	37	18	5	-0.227584	BEET	AD170	71	18	5	-0.106576
BEET	AD171	13	18	4	-0.0963181	BEET	AD171	77	18	4	-0.358112	BEET	AD171	21	18	4	-0.173325	BEET	AD171	64	18	4	-0.235471	BEET	AD171	21	18	4	-0.390432	BEET	AD171	77	18	4	-0.257924
BEET	AD172	13	18	8	-0.0488976	BEET	AD172	80	18	8	-0.0953785	BEET	AD172	20	18	8	-0.0615971	BEET	AD172	73	18	8	-0.046557	BEET	AD172	43	18	8	-0.131412	BEET	AD172	77	18	8	-0.0908574
BEET	AD173	13	18	7	-0.0770676	BEET	AD173	68	18	7	-0.213364	BEET	AD173	20	18	7	-0.127952	BEET	AD173	60	18	7	-0.0979846	BEET	AD173	44	18	7	-0.277205	BEET	AD173	67	18	7	-0.109558
BEET	AD174	13	18	7	-0.0781979	BEET	AD174	84	18	7	-0.180739	BEET	AD174	22	18	7	-0.113213	BEET	AD174	70	18	7	-0.12611	BEET	AD174	26	18	7	-0.249814	BEET	AD174	80	18	7	-0.193288
BEET	AD175	13	18	4	0.0798202	BEET	AD175	73	18	4	0.183676	BEET	AD175	20	18	4	0.105667	BEET	AD175	75	18	4	0.205982	BEET	AD175	50	18	4	0.105073	BEET	AD175	79	18	4	0.117346
BEET	AD176	11	18	7	-0.120994	BEET	AD176	66	18	7	-0.454517	BEET	AD176	17	18	7	-0.201021	BEET	AD176	63	18	7	-0.330673	BEET	AD176	35	18	7	-0.524645	BEET	AD176	70	18	7	-0.389733
BEET	AD177	11	18	7	-0.162723	BEET	AD177	64	18	7	-0.506295	BEET	AD177	17	18	7	-0.271905	BEET	AD177	60	18	7	-0.400449	BEET	AD177	27	18	7	-0.666749	BEET	AD177	69	18	7	-0.496507
BEET	AD178	15	18	6	-0.0343378	BEET	AD178	85	18	6	-0.210667	BEET	AD178	26	18	6	-0.0687221	BEET	AD178	76	18	6	-0.132397	BEET	AD178	21	18	6	-0.227693	BEET	AD178	75	18	6	-0.171409
BEET	AD179	13	18	9	-0.168859	BEET	AD179	74	18	9	-0.693971	BEET	AD179	21	18	9	-0.272919	BEET	AD179	65	18	9	-0.501852	BEET	AD179	51	18	9	-0.822951	BEET	AD179	76	18	9	-0.605379
BEET	AD180	13	18	6	-0.0447332	BEET	AD180	80	18	6	-0.237158	BEET	AD180	22	18	6	-0.0946394	BEET	AD180	70	18	6	-0.125597	BEET	AD180	42	18	6	-0.251491	BEET	AD180	76	18	6	-0.0665013
BEET	AD181	12	18	5	-0.0659968	BEET	AD181	69	18	5	-0.316928	BEET	AD181	20	18	5	-0.110568	BEET	AD181	66	18	5	-0.220505	BEET	AD181	45	18	5	-0.417812	BEET	AD181	72	18	5	-0.303498
BEET	AD182	10	18	3	0.0265911	BEET	AD182	60	18	3	0.140586	BEET	AD182	17	18	3	0.0577551	BEET	AD182	55	18	3	0.121492	BEET	AD182	28	18	3	0.166645	BEET	AD182	63	18	3	0.112887
BEET	AD183	13	18	5	-0.0639629	BEET	AD183	78	18	5	-0.242098	BEET	AD183	23	18	5	-0.108173	BEET	AD183	68	18	5	-0.146723	BEET	AD183	35	18	5	-0.301649	BEET	AD183	77	18	5	-0.224923
BEET	AD184	13	18	4	0.0798202	BEET	AD184	72	18	4	0.183676	BEET	AD184	20	18	4	0.105667	BEET	AD184	74	18	4	0.205982	BEET	AD184	27	18	4	0.105073	BEET	AD184	72	18	4	0.117346
BEET	AD185	14	18	4	0.0815294	BEET	AD185	87	18	4	0.312435	BEET	AD185	24	18	4	0.120226	BEET	AD185	71	18	4	0.34499	BEET	AD185	44	18	4	0.265681	BEET	AD185	79	18	4	0.244838
BEET	AD186	14	18	4	0.0173868	BEET	AD186	77	18	4	0.0807459	BEET	AD186	22	18	4	0.0141379	BEET	AD186	69	18	4	0.14133	BEET	AD186	39	18	4	0.0580478	BEET	AD186	80	18	4	0.107454
BEET	AD187	14	18	6	0.0248228	BEET	AD187	85	18	6	0.0460867	BEET	AD187	25	18	6	0.0152138	BEET	AD187	75	18	6	0.0958144	BEET	AD187	49	18	6	-0.00176	BEET	AD187	82	18	6	0.0311111
BEET	AD188	16	18	3	-0.0891436	BEET	AD188	83	18	3	-0.274165	BEET	AD188	25	18	3	-0.121619	BEET	AD188	69	18	3	-0.233636	BEET	AD188	46	18	3	-0.297401	BEET	AD188	81	18	3	-0.220277
BEET	AD189	13	18	4	0.00134722	BEET	AD189	82	18	4	0.0438417	BEET	AD189	23	18	4	0.0058445	BEET	AD189	70	18	4	0.052455	BEET	AD189	43	18	4	0.0625003	BEET	AD189	80	18	4	0.0524611
BEET	AD190	11	18	5	-0.0692697	BEET	AD190	64	18	5	-0.163105	BEET	AD190	17	18	5	-0.118161	BEET	AD190	62	18	5	-0.0569462	BEET	AD190	22	18	5	-0.238904	BEET	AD190	68	18	5	-0.11087
BEET	AD191	14	18	5	0.0497419	BEET	AD191	77	18	5	0.19676	BEET	AD191	22	18	5	0.0792894	BEET	AD191	66	18	5	0.230077	BEET	AD191	35	18	5	0.14683	BEET	AD191	76	18	5	0.140454
BEET	AD192	13	18	5	-0.0737836	BEET	AD192	75	18	5	-0.206142	BEET	AD192	20	18	5	-0.115275	BEET	AD192	67	18	5	-0.124495	BEET	AD192	32	18	5	-0.238045	BEET	AD192	78	18	5	-0.187041
BEET	AD193	13	18	8	-0.165433	BEET	AD193	73	18	8	-0.585974	BEET	AD193	20	18	8	-0.27481	BEET	AD193	73	18	8	-0.435269	BEET	AD193	35	18	8	-0.734765	BEET	AD193	73	18	8	-0.455374
BEET	AD194	15	18	9	-0.0578837	BEET	AD194	78	18	9	-0.339696	BEET	AD194	24	18	9	-0.111157	BEET	AD194	72	18	9	-0.199473	BEET	AD194	40	18	9	-0.389297	BEET	AD194	78	18	9	-0.219489
BEET	AD195	14	18	7	-0.0994286	BEET	AD195	82	18	7	-0.354738	BEET	AD195	23	18	7	-0.120731	BEET	AD195	72	18	7	-0.310034	BEET	AD195	49	18	7	-0.33615	BEET	AD195	76	18	7	-0.220918
BEET	AD196	13	18	9	-0.0978476	BEET	AD196	77	18	9	-0.497281	BEET	AD196	22	18	9	-0.189969	BEET	AD196	68	18	9	-0.317542	BEET	AD196	34	18	9	-0.645056	BEET	AD196	81	18	9	-0.472954
BEET	AD197	12	18	5	-0.0886887	BEET	AD197	68	18	5	-0.176734	BEET	AD197	20	18	5	-0.127824	BEET	AD197	65	18	5	-0.0897896	BEET	AD197	25	18	5	-0.160386	BEET	AD197	70	18	5	-0.0475153
BEET	AD198	13	18	3	-0.0793271	BEET	AD198	74	18	3	-0.409058	BEET	AD198	18	18	3	-0.125	BEET	AD198	64	18	3	-0.351319	BEET	AD198	38	18	3	-0.461602	BEET	AD198	75	18	3	-0.368947
BEET	AD199	13	18	4	-0.117664	BEET	AD199	86	18	4	-0.316024	BEET	AD199	23	18	4	-0.191606	BEET	AD199	78	18	4	-0.234569	BEET	AD199	43	18	4	-0.323234	BEET	AD199	82	18	4	-0.198863
BEET	AD200	13	18	4	0.0319672	BEET	AD200	78	18	4	0.105266	BEET	AD200	21	18	4	0.0388521	BEET	AD200	70	18	4	0.17185	BEET	AD200	50	18	4	0.024835	BEET	AD200	71	18	4	0.0168454
BEET	AD201	13	18	3	-0.0280557	BEET	AD201	78	18	3	-0.0731296	BEET	AD201	22	18	3	-0.0290663	BEET	AD201	71	18	3	-0.0391703	BEET	AD201	45	18	3	-0.0601478	BEET	AD201	80	18	3	-0.0134624
BEET	AD202	13	18	6	-0.0945135	BEET	AD202	78	18	6	-0.259849	BEET	AD202	22	18	6	-0.170071	BEET	AD202	70	18	6	-0.125983	BEET	AD202	20	18	6	-0.343049	BEET	AD202	79	18	6	-0.171296
BEET	AD203	13	18	6	-0.0763915	BEET	AD203	80	18	6	-0.208515	BEET	AD203	23	18	6	-0.127441	BEET	AD203	74	18	6	-0.136947	BEET	AD203	35	18	6	-0.325351	BEET	AD203	74	18	6	-0.229267
BEET	AD204	13	18	6	-0.0895315	BEET	AD204	73	18	6	-0.284913	BEET	AD204	18	18	6	-0.147919	BEET	AD204	72	18	6	-0.150533	BEET	AD204	26	18	6	-0.361348	BEET	AD204	76	18	6	-0.236432
BEET	AD205	11	18	8	-0.0875088	BEET	AD205	64	18	8	-0.371128	BEET	AD205	18	18	8	-0.150608	BEET	AD205	64	18	8	-0.2138	BEET	AD205	30	18	8	-0.463253	BEET	AD205	67	18	8	-0.273003
BEET	AD206	13	18	4	-0.0437011	BEET	AD206	77	18	4	-0.12029	BEET	AD206	21	18	4	-0.0784152	BEET	AD206	72	18	4	-0.0531359	BEET	AD206	28	18	4	-0.179206	BEET	AD206	73	18	4	-0.0993607
BEET	AD207	13	18	2	-0.0520493	BEET	AD207	71	18	2	-0.237483	BEET	AD207	20	18	2	-0.070695	BEET	AD207	64	18	2	-0.2085	BEET	AD207	43	18	2	-0.241295	BEET	AD207	67	18	2	-0.229946
BEET	AD208	14	18	7	-0.0652131	BEET	AD208	78	18	7	-0.174489	BEET	AD208	21	18	7	-0.118455	BEET	AD208	74	18	7	-0.0464301	BEET	AD208	30	18	7	-0.224647	BEET	AD208	76	18	7	-0.0688653
BEET	AD209	14	18	4	0.0815294	BEET	AD209	76	18	4	0.312435	BEET	AD209	22	18	4	0.120226	BEET	AD209	67	18	4	0.34499	BEET	AD209	37	18	4	0.265681	BEET	AD209	75	18	4	0.244838
BEET	AD210	14	18	4	-0.0483175	BEET	AD210	86	18	4	-0.194938	BEET	AD210	24	18	4	-0.0588243	BEET	AD210	78	18	4	-0.132758	BEET	AD210	46	18	4	-0.182592	BEET	AD210	81	18	4	-0.139025
BEET	AD211	14	18	5	-0.0709788	BEET	AD211	76	18	5	-0.291865	BEET	AD211	22	18	5	-0.13272	BEET	AD211	80	18	5	-0.195955	BEET	AD211	48	18	5	-0.399513	BEET	AD211	76	18	5	-0.238362
BEET	AD212	9	18	4	0.0657121	BEET	AD212	57	18	4	0.189991	BEET	AD212	17	18	4	0.116473	BEET	AD212	58	18	4	0.178817	BEET	AD212	22	18	4	0.221442	BEET	AD212	63	18	4	0.177436
BEET	AD213	10	18	2	-0.0590652	BEET	AD213	57	18	2	-0.28725	BEET	AD213	17	18	2	-0.0952421	BEET	AD213	53	18	2	-0.257732	BEET	AD213	36	18	2	-0.339158	BEET	AD213	63	18	2	-0.243385
BEET	AD214	12	18	3	-0.00660689	BEET	AD214	69	18	3	-0.0836078	BEET	AD214	20	18	3	-0.0274908	BEET	AD214	60	18	3	-0.028	BEET	AD214	17	18	3	-0.123099	BEET	AD214	67	18	3	-0.10903
BEET	AD215	15	18	5	-0.009094	BEET	AD215	84	18	5	-0.113922	BEET	AD215	23	18	5	-0.0168115	BEET	AD215	68	18	5	-0.06336	BEET	AD215	25	18	5	-0.123548	BEET	AD215	77	18	5	-0.110983
BEET	AD216	15	18	8	-0.0940059	BEET	AD216	85	18	8	-0.123881	BEET	AD216	25	18	8	-0.133851	BEET	AD216	76	18	8	-0.0603023	BEET	AD216	46	18	8	-0.19945	BEET	AD216	81	18	8	-0.0792848
BEET	AD217	13	18	4	-0.0268687	BEET	AD217	77	18	4	-0.205416	BEET	AD217	23	18	4	-0.0572488	BEET	AD217	71	18	4	-0.121587	BEET	AD217	35	18	4	-0.245543	BEET	AD217	80	18	4	-0.234592
BEET	AD218	12	18	6	0.0148997	BEET	AD218	70	18	6	0.0504315	BEET	AD218	21	18	6	0.0248172	BEET	AD218	57	18	6	0.10597	BEET	AD218	45	18	6	0.0575989	BEET	AD218	70	18	6	0.1055
BEET	AD219	13	18	7	-0.00277967	BEET	AD219	84	18	7	-0.0715591	BEET	AD219	24	18	7	-0.0269263	BEET	AD219	71	18	7	0.0182219	BEET	AD219	25	18	7	-0.177622	BEET	AD219	73	18	7	-0.0589729
BEET	AD220	11	18	4	-0.0342093	BEET	AD220	67	18	4	-0.201254	BEET	AD220	20	18	4	-0.0696309	BEET	AD220	57	18	4	-0.105593	BEET	AD220	19	18	4	-0.298961	BEET	AD220	66	18	4	-0.199114
BEET	AD221	12	18	7	-0.0309491	BEET	AD221	72	18	7	-0.0546396	BEET	AD221	20	18	7	-0.0842367	BEET	AD221	65	18	7	0.043553	BEET	AD221	51	18	7	-0.207156	BEET	AD221	70	18	7	-0.108351
BEET	AD222	14	18	5	-0.116893	BEET	AD222	79	18	5	-0.341672	BEET	AD222	22	18	5	-0.202401	BEET	AD222	70	18	5	-0.303052	BEET	AD222	30	18	5	-0.484606	BEET	AD222	78	18	5	-0.359436
BEET	AD223	10	18	0	0	BEET	AD223	58	18	0	0	BEET	AD223	17	18	0	0	BEET	AD223	52	18	0	0	BEET	AD223	44	18	0	0	BEET	AD223	62	18	0	0
BEET	AD224	10	18	8	-0.115074	BEET	AD224	60	18	8	-0.401898	BEET	AD224	19	18	8	-0.17008	BEET	AD224	55	18	8	-0.324	BEET	AD224	37	18	8	-0.455208	BEET	AD224	63	18	8	-0.306817
BEET	AD225	12	18	6	-0.0284436	BEET	AD225	72	18	6	-0.0838776	BEET	AD225	19	18	6	-0.0553657	BEET	AD225	64	18	6	0.0439321	BEET	AD225	18	18	6	-0.124095	BEET	AD225	72	18	6	-0.0296176
BEET	AD226	11	18	5	-0.011346	BEET	AD226	76	18	5	-0.00427517	BEET	AD226	18	18	5	-0.0132638	BEET	AD226	67	18	5	0.0356119	BEET	AD226	39	18	5	-0.0904233	BEET	AD226	76	18	5	-0.0663602
BEET	AD227	10	18	5	-0.057744	BEET	AD227	60	18	5	-0.169238	BEET	AD227	18	18	5	-0.106982	BEET	AD227	57	18	5	-0.0356207	BEET	AD227	24	18	5	-0.242497	BEET	AD227	63	18	5	-0.132048
BEET	AD228	9	18	9	-0.0627182	BEET	AD228	55	18	9	-0.229867	BEET	AD228	17	18	9	-0.0856233	BEET	AD228	50	18	9	-0.106341	BEET	AD228	18	18	9	-0.243395	BEET	AD228	57	18	9	-0.135955
BEET	AD229	12	18	8	-0.018207	BEET	AD229	75	18	8	-0.303197	BEET	AD229	21	18	8	-0.0822176	BEET	AD229	69	18	8	-0.168498	BEET	AD229	17	18	8	-0.445967	BEET	AD229	76	18	8	-0.268069
BEET	AD230	11	18	5	-0.00480233	BEET	AD230	71	18	5	0.0146554	BEET	AD230	18	18	5	-0.0242374	BEET	AD230	68	18	5	0.081488	BEET	AD230	37	18	5	-0.0757167	BEET	AD230	71	18	5	-0.0224024
BEET	AD231	11	18	6	0.0128658	BEET	AD231	63	18	6	-0.0243991	BEET	AD231	18	18	6	0.0224226	BEET	AD231	55	18	6	0.0321874	BEET	AD231	30	18	6	-0.0585639	BEET	AD231	61	18	6	0.0269254
BEET	AD232	13	18	7	0.0011815	BEET	AD232	77	18	7	-0.0524463	BEET	AD232	21	18	7	-0.0159144	BEET	AD232	67	18	7	0.0582586	BEET	AD232	28	18	7	-0.0501383	BEET	AD232	73	18	7	0.0238959
BEET	AD233	13	18	3	0.052229	BEET	AD233	79	18	3	0.227075	BEET	AD233	22	18	3	0.0686101	BEET	AD233	75	18	3	0.265437	BEET	AD233	35	18	3	0.147279	BEET	AD233	82	18	3	0.142408
BEET	AD234	11	18	5	0.000504389	BEET	AD234	64	18	5	-0.0643378	BEET	AD234	20	18	5	-0.0142499	BEET	AD234	63	18	5	-0.00828889	BEET	AD234	31	18	5	-0.138462	BEET	AD234	70	18	5	-0.136456
BEET	AD235	9	18	8	-0.0867119	BEET	AD235	53	18	8	-0.394221	BEET	AD235	16	18	8	-0.127252	BEET	AD235	51	18	8	-0.27567	BEET	AD235	23	18	8	-0.424542	BEET	AD235	57	18	8	-0.352438
BEET	AD236	10	18	4	-0.0440258	BEET	AD236	56	18	4	-0.0663603	BEET	AD236	17	18	4	-0.0662502	BEET	AD236	52	18	4	0.0120904	BEET	AD236	15.5	18	4	-0.13476	BEET	AD236	60	18	4	-0.0504437
BEET	AD237	11	18	4	-0.0440258	BEET	AD237	62	18	4	-0.0663603	BEET	AD237	17	18	4	-0.0662502	BEET	AD237	60	18	4	0.0120904	BEET	AD237	19	18	4	-0.13476	BEET	AD237	68	18	4	-0.0504437
BEET	AD238	12	18	9	-0.0511926	BEET	AD238	67	18	9	-0.236	BEET	AD238	19	18	9	-0.0744444	BEET	AD238	60	18	9	-0.0850151	BEET	AD238	20	18	9	-0.246988	BEET	AD238	68	18	9	-0.157133
BEET	AD239	9	18	3	-0.0710742	BEET	AD239	55	18	3	-0.261368	BEET	AD239	16	18	3	-0.121414	BEET	AD239	50	18	3	-0.166434	BEET	AD239	26	18	3	-0.286287	BEET	AD239	58	18	3	-0.197497
BEET	AD240	11	18	8	-0.0835359	BEET	AD240	60	18	8	-0.267695	BEET	AD240	20	18	8	-0.151079	BEET	AD240	55	18	8	-0.212983	BEET	AD240	17	18	8	-0.351946	BEET	AD240	63	18	8	-0.215001
BEET	AD241	13	18	8	-0.0697524	BEET	AD241	78	18	8	-0.220081	BEET	AD241	22	18	8	-0.149721	BEET	AD241	70	18	8	-0.120591	BEET	AD241	38	18	8	-0.42387	BEET	AD241	77	18	8	-0.226174
BEET	AD242	11	18	7	-0.0568517	BEET	AD242	63	18	7	-0.222828	BEET	AD242	19	18	7	-0.0949324	BEET	AD242	57	18	7	-0.127012	BEET	AD242	17	18	7	-0.317012	BEET	AD242	67	18	7	-0.252348
BEET	AD243	10	18	2	-0.0508124	BEET	AD243	60	18	2	-0.13956	BEET	AD243	20	18	2	-0.0916561	BEET	AD243	53	18	2	-0.072847	BEET	AD243	22	18	2	-0.163843	BEET	AD243	64	18	2	-0.0719352
BEET	AD244	9	18	6	-0.0231369	BEET	AD244	60	18	6	-0.162871	BEET	AD244	16	18	6	-0.0453782	BEET	AD244	56	18	6	-0.0458448	BEET	AD244	22	18	6	-0.18684	BEET	AD244	60	18	6	-0.143671
BEET	AD245	9	18	6	-0.0593883	BEET	AD245	54	18	6	-0.0913731	BEET	AD245	17	18	6	-0.0762082	BEET	AD245	50	18	6	-0.0102368	BEET	AD245	19	18	6	-0.0419841	BEET	AD245	54	18	6	0.0549152
BEET	AD246	10	18	7	-0.0715387	BEET	AD246	56	18	7	-0.377897	BEET	AD246	16	18	7	-0.113424	BEET	AD246	51	18	7	-0.26506	BEET	AD246	22	18	7	-0.388641	BEET	AD246	56	18	7	-0.236021
BEET	AD247	8	18	6	-0.0255364	BEET	AD247	57	18	6	-0.137989	BEET	AD247	16	18	6	-0.0895162	BEET	AD247	54	18	6	-0.0154548	BEET	AD247	16	18	6	-0.281317	BEET	AD247	60	18	6	-0.117446
BEET	AD248	11	18	4	-0.109081	BEET	AD248	68	18	4	-0.449903	BEET	AD248	20	18	4	-0.163542	BEET	AD248	64	18	4	-0.392449	BEET	AD248	38	18	4	-0.464291	BEET	AD248	70	18	4	-0.394756
BEET	AD249	10	18	9	0.00454972	BEET	AD249	55	18	9	-0.236767	BEET	AD249	18	18	9	-0.0196278	BEET	AD249	54	18	9	-0.134821	BEET	AD249	19	18	9	-0.342272	BEET	AD249	62	18	9	-0.209597
BEET	AD250	12	18	4	-0.0371574	BEET	AD250	70	18	4	-0.101359	BEET	AD250	19	18	4	-0.0893888	BEET	AD250	66	18	4	-0.00725978	BEET	AD250	17	18	4	-0.164499	BEET	AD250	67	18	4	-0.0554029
BEET	AD251	12	18	6	-0.0563336	BEET	AD251	71	18	6	-0.0607192	BEET	AD251	22	18	6	-0.062673	BEET	AD251	61	18	6	-0.00104178	BEET	AD251	15	18	6	-0.0716041	BEET	AD251	72	18	6	-0.0145148
BEET	AD252	12	18	4	0.0108431	BEET	AD252	70	18	4	0.0618154	BEET	AD252	21	18	4	0.0251116	BEET	AD252	61	18	4	0.0954536	BEET	AD252	17	18	4	0.0433411	BEET	AD252	68	18	4	0.0634959
BEET	AD253	11	18	8	-0.0875088	BEET	AD253	69	18	8	-0.371128	BEET	AD253	20	18	8	-0.150608	BEET	AD253	61	18	8	-0.2138	BEET	AD253	37	18	8	-0.463253	BEET	AD253	67	18	8	-0.273003
BEET	AD254	10	18	7	-0.13114	BEET	AD254	57	18	7	-0.364633	BEET	AD254	18	18	7	-0.195958	BEET	AD254	50	18	7	-0.243218	BEET	AD254	26	18	7	-0.416595	BEET	AD254	61	18	7	-0.302934
BEET	AD255	12	18	6	0.0128658	BEET	AD255	73	18	6	-0.0243991	BEET	AD255	21	18	6	0.0224226	BEET	AD255	64	18	6	0.0321874	BEET	AD255	15	18	6	-0.0585639	BEET	AD255	71	18	6	0.0269254
BEET	AD256	10	18	5	-0.0574193	BEET	AD256	64	18	5	-0.223167	BEET	AD256	18	18	5	-0.119147	BEET	AD256	58	18	5	-0.100847	BEET	AD256	25	18	5	-0.286943	BEET	AD256	65	18	5	-0.180965
BEET	AD257	12	18	6	-0.0444832	BEET	AD257	72	18	6	-0.120782	BEET	AD257	19	18	6	-0.0636591	BEET	AD257	60	18	6	-0.0449426	BEET	AD257	28	18	6	-0.119642	BEET	AD257	73	18	6	-0.0846102
BEET	AD258	11	18	5	-0.0690516	BEET	AD258	70	18	5	-0.347582	BEET	AD258	19	18	5	-0.124103	BEET	AD258	61	18	5	-0.2297	BEET	AD258	29	18	5	-0.388192	BEET	AD258	73	18	5	-0.234068
BEET	AD259	11	18	2	0.00405656	BEET	AD259	70	18	2	-0.0113839	BEET	AD259	19	18	2	-0.000294333	BEET	AD259	62	18	2	0.0105161	BEET	AD259	33	18	2	0.0142578	BEET	AD259	72	18	2	0.0420044
BEET	AD260	13	18	5	-0.0144007	BEET	AD260	76	18	5	-0.0349291	BEET	AD260	20	18	5	-0.026799	BEET	AD260	64	18	5	0.0264169	BEET	AD260	30	18	5	-0.0608033	BEET	AD260	78	18	5	0.00306983
BEET	AD261	13	18	5	-0.0147254	BEET	AD261	79	18	5	0.0190002	BEET	AD261	23	18	5	-0.014634	BEET	AD261	71	18	5	0.0916432	BEET	AD261	39	18	5	-0.0163578	BEET	AD261	75	18	5	0.0519869
BEET	AD262	12	18	8	-0.0376219	BEET	AD262	71	18	8	-0.217888	BEET	AD262	19	18	8	-0.0813985	BEET	AD262	68	18	8	-0.105886	BEET	AD262	40	18	8	-0.266853	BEET	AD262	74	18	8	-0.0939268
BEET	AD263	12	18	7	-0.0010705	BEET	AD263	65	18	7	0.0572008	BEET	AD263	18	18	7	-0.0123667	BEET	AD263	58	18	7	0.15723	BEET	AD263	29	18	7	-0.0170133	BEET	AD263	68	18	7	0.0685191
BEET	AD264	12	18	6	-0.027895	BEET	AD264	77	18	6	-0.15889	BEET	AD264	22	18	6	-0.0797458	BEET	AD264	65	18	6	-0.0240107	BEET	AD264	21	18	6	-0.353034	BEET	AD264	72	18	6	-0.147104
BEET	AD265	13	18	7	-0.110266	BEET	AD265	73	18	7	-0.437558	BEET	AD265	19	18	7	-0.213198	BEET	AD265	67	18	7	-0.247476	BEET	AD265	30	18	7	-0.566949	BEET	AD265	70	18	7	-0.331475
BEET	AD266	13	18	6	-0.0465129	BEET	AD266	76	18	6	-0.0966748	BEET	AD266	21	18	6	-0.0555709	BEET	AD266	70	18	6	-0.0232696	BEET	AD266	34	18	6	-0.135209	BEET	AD266	81	18	6	-0.052397
BEET	AL-89-C-2	14	18	8	-0.0346738	BEET	AL-89-C-2	72	18	8	-0.317782	BEET	AL-89-C-2	21	18	8	-0.0616406	BEET	AL-89-C-2	63	18	8	-0.204219	BEET	AL-89-C-2	27	18	8	-0.401315	BEET	AL-89-C-2	74	18	8	-0.237638
BEET	ALD-35	19	18	9	-0.0412694	BEET	ALD-35	99	18	9	-0.240345	BEET	ALD-35	33	18	9	-0.0840478	BEET	ALD-35	86	18	9	-0.0951703	BEET	ALD-35	80	18	9	-0.306347	BEET	ALD-35	98	18	9	-0.231522
BEET	ALD-37	16	18	10	-0.105442	BEET	ALD-37	89	18	10	-0.573527	BEET	ALD-37	25	18	10	-0.23477	BEET	ALD-37	80	18	10	-0.400898	BEET	ALD-37	64	18	10	-0.814659	BEET	ALD-37	90	18	10	-0.560832
BEET	ALD-44	16	18	2	0.00711128	BEET	ALD-44	94	18	2	0.01927	BEET	ALD-44	30	18	2	0.0132409	BEET	ALD-44	84	18	2	0.0197111	BEET	ALD-44	51	18	2	-0.0153622	BEET	ALD-44	95	18	2	-0.0274256
BEET	ALD-69-B-1	13	18	3	-0.021512	BEET	ALD-69-B-1	73	18	3	-0.0541991	BEET	ALD-69-B-1	22	18	3	-0.0400399	BEET	ALD-69-B-1	64	18	3	0.00670578	BEET	ALD-69-B-1	26	18	3	-0.0454411	BEET	ALD-69-B-1	76	18	3	0.0304954
BEET	ALD-96-200	12	18	5	-0.0692697	BEET	ALD-96-200	84	18	5	-0.163105	BEET	ALD-96-200	25	18	5	-0.118161	BEET	ALD-96-200	64	18	5	-0.0569462	BEET	ALD-96-200	35	18	5	-0.238904	BEET	ALD-96-200	79	18	5	-0.11087
BEET	ALD-165	19	18	4	-0.0433764	BEET	ALD-165	99	18	4	-0.174219	BEET	ALD-165	30	18	4	-0.0905802	BEET	ALD-165	78	18	4	-0.118362	BEET	ALD-165	68	18	4	-0.223651	BEET	ALD-165	90	18	4	-0.148278
BEET	ALD-185	18	18	4	-0.0321754	BEET	ALD-185	96	18	4	-0.126423	BEET	ALD-185	28	18	4	-0.0672363	BEET	ALD-185	82	18	4	-0.0318103	BEET	ALD-185	63	18	4	-0.182798	BEET	ALD-185	94	18	4	-0.120539
BEET	ALD-205	10	18	7	-0.0217264	BEET	ALD-205	64	18	7	-0.0543518	BEET	ALD-205	20	18	7	-0.00106928	BEET	ALD-205	56	18	7	-0.0112659	BEET	ALD-205	19	18	7	-0.0159469	BEET	ALD-205	66	18	7	-0.0261374
BEET	ALD-206	10	18	6	-0.0349873	BEET	ALD-206	64	18	6	-0.102808	BEET	ALD-206	20	18	6	-0.0443921	BEET	ALD-206	56	18	6	-0.001944	BEET	ALD-206	21	18	6	-0.138802	BEET	ALD-206	66	18	6	-0.0735753
BEET	ALD-250-903	9	18	7	-0.0781979	BEET	ALD-250-903	63	18	7	-0.180739	BEET	ALD-250-903	18	18	7	-0.113213	BEET	ALD-250-903	53	18	7	-0.12611	BEET	ALD-250-903	17	18	7	-0.249814	BEET	ALD-250-903	64	18	7	-0.193288
BEET	ALD-459	19	18	6	0.0888588	BEET	ALD-459	97	18	6	0.147228	BEET	ALD-459	30	18	6	0.127525	BEET	ALD-459	85	18	6	0.191947	BEET	ALD-459	50	18	6	0.101031	BEET	ALD-459	101	18	6	0.0942144
BEET	ALD-460	18	18	5	-0.0558049	BEET	ALD-460	104	18	5	-0.140636	BEET	ALD-460	31	18	5	-0.109848	BEET	ALD-460	94	18	5	-0.108586	BEET	ALD-460	50	18	5	-0.247353	BEET	ALD-460	108	18	5	-0.152622
BEET	ALD-461	16.5	18	2	0.0133302	BEET	ALD-461	92	18	2	0.0921298	BEET	ALD-461	31	18	2	0.0144323	BEET	ALD-461	81	18	2	0.130814	BEET	ALD-461	51	18	2	0.04379	BEET	ALD-461	94	18	2	0.0654493
BEET	ALD-462	17	18	3	0.0525537	BEET	ALD-462	93	18	3	0.173146	BEET	ALD-462	29	18	3	0.0564451	BEET	ALD-462	85	18	3	0.200211	BEET	ALD-462	48	18	3	0.102833	BEET	ALD-462	91	18	3	0.0934906
BEET	ALD-463	15	18	5	-0.00603928	BEET	ALD-463	91	18	5	-0.0832683	BEET	ALD-463	29	18	5	-0.00327628	BEET	ALD-463	75	18	5	-0.054165	BEET	ALD-463	47	18	5	-0.153168	BEET	ALD-463	95	18	5	-0.180413
BEET	ALD-464	16	18	4	-0.0532995	BEET	ALD-464	88	18	4	-0.169874	BEET	ALD-464	31	18	4	-0.0809768	BEET	ALD-464	78	18	4	-0.108207	BEET	ALD-464	53	18	4	-0.164292	BEET	ALD-464	93	18	4	-0.0738885
BEET	ALD-635	17	18	6	-0.157371	BEET	ALD-635	108	18	6	-0.454016	BEET	ALD-635	34	18	6	-0.265178	BEET	ALD-635	82	18	6	-0.367611	BEET	ALD-635	103	18	6	-0.567243	BEET	ALD-635	99	18	6	-0.342208
BEET	ALD-757	18	18	6	0.0131905	BEET	ALD-757	100	18	6	-0.0783283	BEET	ALD-757	33	18	6	0.0102576	BEET	ALD-757	88	18	6	-0.0330389	BEET	ALD-757	74	18	6	-0.103009	BEET	ALD-757	100	18	6	-0.0219917
BEET	ALD-908	10	18	7	-0.0639276	BEET	ALD-908	61	18	7	-0.136966	BEET	ALD-908	21	18	7	-0.107474	BEET	ALD-908	51	18	7	-0.0843981	BEET	ALD-908	15	18	7	-0.241207	BEET	ALD-908	67	18	7	-0.102393
BEET	ALD-912	12	18	6	-0.0399693	BEET	ALD-912	67	18	6	-0.0777442	BEET	ALD-912	21	18	6	-0.0665446	BEET	ALD-912	56	18	6	0.0226066	BEET	ALD-912	22	18	6	-0.120502	BEET	ALD-912	68	18	6	-0.00843922
BEET	ALD66-B-7	14	18	6	0.0244981	BEET	ALD66-B-7	77	18	6	0.100016	BEET	ALD66-B-7	23	18	6	0.0273788	BEET	ALD66-B-7	69	18	6	0.161041	BEET	ALD66-B-7	29	18	6	0.0426856	BEET	ALD66-B-7	84	18	6	0.0800282
BEET	B-4	14	18	10	-0.119768	BEET	B-4	82	18	10	-0.382734	BEET	B-4	26	18	10	-0.218021	BEET	B-4	73	18	10	-0.255309	BEET	B-4	31	18	10	-0.549002	BEET	B-4	85	18	10	-0.377545
BARBARI	BB-1	10	18	11	-0.282421	BARBARI	BB-1	90	18	11	-0.897149	BARBARI	BB-1	20	18	11	-0.465905	BARBARI	BB-1	70	18	11	-0.7088	BARBARI	BB-1	55	18	11	-1.10615	BARBARI	BB-1	84	18	11	-0.773945
BARBARI	BB-2	9	18	9	-0.312913	BARBARI	BB-2	74	18	9	-0.949161	BARBARI	BB-2	16	18	9	-0.499821	BARBARI	BB-2	55	18	9	-0.801391	BARBARI	BB-2	32	18	9	-1.13975	BARBARI	BB-2	73	18	9	-0.766034
BARBARI	BB-3	9	18	9	-0.22539	BARBARI	BB-3	72	18	9	-0.68473	BARBARI	BB-3	17	18	9	-0.373057	BARBARI	BB-3	58	18	9	-0.524851	BARBARI	BB-3	29	18	9	-0.88315	BARBARI	BB-3	70	18	9	-0.609135
BARBARI	BB-4	8	18	8	-0.211347	BARBARI	BB-4	68	18	8	-0.635781	BARBARI	BB-4	14	18	8	-0.344491	BARBARI	BB-4	59	18	8	-0.542366	BARBARI	BB-4	26	18	8	-0.819859	BARBARI	BB-4	70	18	8	-0.576448
BARBARI	BB-5	8	18	12	-0.326063	BARBARI	BB-5	66	18	12	-1.0517	BARBARI	BB-5	14	18	12	-0.516339	BARBARI	BB-5	60	18	12	-0.875267	BARBARI	BB-5	25	18	12	-1.27755	BARBARI	BB-5	70	18	12	-0.919022
BARBARI	BB-7	10	18	6	-0.14279	BARBARI	BB-7	74	18	6	-0.429495	BARBARI	BB-7	17	18	6	-0.240464	BARBARI	BB-7	60	18	6	-0.337091	BARBARI	BB-7	30	18	6	-0.600456	BARBARI	BB-7	70	18	6	-0.432816
BARBARI	BB-8	9	18	8	-0.266323	BARBARI	BB-8	70	18	8	-0.894505	BARBARI	BB-8	16	18	8	-0.42963	BARBARI	BB-8	61	18	8	-0.733257	BARBARI	BB-8	28	18	8	-1.1028	BARBARI	BB-8	65	18	8	-0.764669
BARBARI	BB-9	8	18	6	-0.13297	BARBARI	BB-9	70	18	6	-0.465451	BARBARI	BB-9	15	18	6	-0.233362	BARBARI	BB-9	62	18	6	-0.359319	BARBARI	BB-9	30	18	6	-0.664061	BARBARI	BB-9	66	18	6	-0.470698
BARBARI	BB-11	7	18	12	-0.309699	BARBARI	BB-11	54	18	12	-1.06872	BARBARI	BB-11	16	18	12	-0.52021	BARBARI	BB-11	41	18	12	-0.851619	BARBARI	BB-11	12	18	12	-1.32645	BARBARI	BB-11	58	18	12	-0.912946
BARBARI	BB-12	5	16	7	-0.212332	BARBARI	BB-12	46	16	7	-0.759102	BARBARI	BB-12	9	16	7	-0.344733	BARBARI	BB-12	44	16	7	-0.617684	BARBARI	BB-12	5	16	7	-0.841241	BARBARI	BB-12	47	16	7	-0.606109
BARBARI	BB-13	5	16	7	-0.219673	BARBARI	BB-13	45	16	7	-0.754939	BARBARI	BB-13	11	16	7	-0.357115	BARBARI	BB-13	40	16	7	-0.601689	BARBARI	BB-13	7	16	7	-0.894659	BARBARI	BB-13	50	16	7	-0.570631
BARBARI	BB-14	5	16	10	-0.211477	BARBARI	BB-14	49	16	10	-0.899567	BARBARI	BB-14	11	16	10	-0.355351	BARBARI	BB-14	40	16	10	-0.676467	BARBARI	BB-14	9	16	10	-1.09966	BARBARI	BB-14	54	16	10	-0.782679
BARBARI	BB-15	9	16	7	-0.214691	BARBARI	BB-15	77	16	7	-0.780003	BARBARI	BB-15	19	16	7	-0.334962	BARBARI	BB-15	67	16	7	-0.62624	BARBARI	BB-15	45	16	7	-0.912959	BARBARI	BB-15	76	16	7	-0.635767
BARBARI	BB-16	10	16	7	-0.207818	BARBARI	BB-16	87	16	7	-0.716064	BARBARI	BB-16	20	16	7	-0.347618	BARBARI	BB-16	68	16	7	-0.550135	BARBARI	BB-16	52	16	7	-0.842101	BARBARI	BB-16	79	16	7	-0.529938
BARBARI	BB-17	10	16	7	-0.207818	BARBARI	BB-17	84	16	7	-0.716064	BARBARI	BB-17	22	16	7	-0.347618	BARBARI	BB-17	63	16	7	-0.550135	BARBARI	BB-17	47	16	7	-0.842101	BARBARI	BB-17	80	16	7	-0.529938
BARBARI	BB-18	10	16	7	-0.210623	BARBARI	BB-18	82	16	7	-0.630342	BARBARI	BB-18	20	16	7	-0.330173	BARBARI	BB-18	70	16	7	-0.478675	BARBARI	BB-18	55	16	7	-0.680633	BARBARI	BB-18	70	16	7	-0.478617
BARBARI	BB-19	8	16	8	-0.232919	BARBARI	BB-19	68	16	8	-0.826981	BARBARI	BB-19	15	16	8	-0.362326	BARBARI	BB-19	58	16	8	-0.646045	BARBARI	BB-19	33	16	8	-0.91924	BARBARI	BB-19	71	16	8	-0.682754
BARBARI	BB-20	8	16	10	-0.246829	BARBARI	BB-20	80	16	10	-0.819551	BARBARI	BB-20	18	16	10	-0.379531	BARBARI	BB-20	67	16	10	-0.690658	BARBARI	BB-20	40	16	10	-0.91185	BARBARI	BB-20	74	16	10	-0.700036
BARBARI	BB-21	8	16	7	-0.19131	BARBARI	BB-21	59	16	7	-0.747262	BARBARI	BB-21	13	16	7	-0.314287	BARBARI	BB-21	53	16	7	-0.55336	BARBARI	BB-21	20	16	7	-0.863993	BARBARI	BB-21	64	16	7	-0.616252
BARBARI	BB-22	8	16	9	-0.291034	BARBARI	BB-22	65	16	9	-0.875503	BARBARI	BB-22	16	16	9	-0.443696	BARBARI	BB-22	56	16	9	-0.735505	BARBARI	BB-22	28	16	9	-0.952594	BARBARI	BB-22	66	16	9	-0.662941
BARBARI	BB-23	9	16	7	-0.208147	BARBARI	BB-23	73	16	7	-0.761073	BARBARI	BB-23	20	16	7	-0.345936	BARBARI	BB-23	60	16	7	-0.580364	BARBARI	BB-23	30	16	7	-0.898252	BARBARI	BB-23	71	16	7	-0.591809
BARBARI	BB-24	9	16	4	-0.114017	BARBARI	BB-24	73	16	4	-0.413034	BARBARI	BB-24	15	16	4	-0.191681	BARBARI	BB-24	63	16	4	-0.275823	BARBARI	BB-24	30	16	4	-0.518554	BARBARI	BB-24	71	16	4	-0.32588
BARBARI	BB-25	8	16	8	-0.216554	BARBARI	BB-25	60	16	8	-0.844006	BARBARI	BB-25	17	16	8	-0.366197	BARBARI	BB-25	60	16	8	-0.622396	BARBARI	BB-25	16	16	8	-0.968138	BARBARI	BB-25	65	16	8	-0.676678
BEET	BEF30	5	16	7	-0.124809	BEET	BEF30	30	16	7	-0.494671	BEET	BEF30	8	16	7	-0.217969	BEET	BEF30	38	16	7	-0.341143	BEET	BEF30	3	16	7	-0.584643	BEET	BEF30	29	16	7	-0.44921
BEET	BEF101	10	18	7	-0.0832866	BEET	BEF101	73	18	7	-0.286224	BEET	BEF101	23	18	7	-0.129143	BEET	BEF101	64	18	7	-0.209087	BEET	BEF101	50	18	7	-0.336357	BEET	BEF101	76	18	7	-0.202433
BEET	BEF103	12	18	9	-0.0716655	BEET	BEF103	88	18	9	-0.322854	BEET	BEF103	22	18	9	-0.12927	BEET	BEF103	73	18	9	-0.217282	BEET	BEF103	55	18	9	-0.453175	BEET	BEF103	94	18	9	-0.264476
BEET	BEF104	12	18	8	-0.193056	BEET	BEF104	80	18	8	-0.708524	BEET	BEF104	20	18	8	-0.339745	BEET	BEF104	60	18	8	-0.552463	BEET	BEF104	45	18	8	-0.857436	BEET	BEF104	85	18	8	-0.566078
BEET	BEF105	12	18	8	-0.0326399	BEET	BEF105	76	18	8	-0.242952	BEET	BEF105	18	18	8	-0.059246	BEET	BEF105	71	18	8	-0.130436	BEET	BEF105	45	18	8	-0.285152	BEET	BEF105	81	18	8	-0.159063
BEET	BEF106	10	18	4	-0.0391913	BEET	BEF106	79	18	4	-0.17619	BEET	BEF106	17	18	4	-0.0917834	BEET	BEF106	72	18	4	-0.081042	BEET	BEF106	42	18	4	-0.280662	BEET	BEF106	82	18	4	-0.133978
BEET	BEF107	12	18	8	-0.0407513	BEET	BEF107	85	18	8	-0.0782364	BEET	BEF107	21	18	8	-0.0517884	BEET	BEF107	74	18	8	0.0307999	BEET	BEF107	58	18	8	-0.0609391	BEET	BEF107	87	18	8	0.00631133
BEET	BEF108	11	18	7	-0.0172167	BEET	BEF108	80	18	7	-0.110252	BEET	BEF108	19	18	7	-0.0144375	BEET	BEF108	69	18	7	-0.039172	BEET	BEF108	48	18	7	-0.117403	BEET	BEF108	80	18	7	-0.0607546
BEET	BEF109	12	18	6	-0.107011	BEET	BEF109	80	18	6	-0.26994	BEET	BEF109	22	18	6	-0.160448	BEET	BEF109	72	18	6	-0.256342	BEET	BEF109	44	18	6	-0.287686	BEET	BEF109	81	18	6	-0.193651
BEET	BEF110	12	18	7	-0.0767429	BEET	BEF110	85	18	7	-0.267293	BEET	BEF110	21	18	7	-0.140117	BEET	BEF110	72	18	7	-0.163211	BEET	BEF110	54	18	7	-0.32165	BEET	BEF110	80	18	7	-0.158475
BEET	BEF111	12	18	9	-0.128792	BEET	BEF111	82	18	9	-0.504776	BEET	BEF111	19	18	9	-0.210812	BEET	BEF111	67	18	9	-0.371711	BEET	BEF111	50	18	9	-0.562945	BEET	BEF111	80	18	9	-0.388421
BEET	BEF112	12	18	7	-0.1903	BEET	BEF112	80	18	7	-0.621386	BEET	BEF112	21	18	7	-0.279894	BEET	BEF112	68	18	7	-0.47143	BEET	BEF112	50	18	7	-0.642527	BEET	BEF112	77	18	7	-0.505454
BEET	BEF113	12	18	4	-0.0535217	BEET	BEF113	80	18	4	-0.0843341	BEET	BEF113	20	18	4	-0.0855173	BEET	BEF113	68	18	4	-0.0309081	BEET	BEF113	53	18	4	-0.115601	BEET	BEF113	84	18	4	-0.0614785
BEET	BEF114	13	18	4	0.0226935	BEET	BEF114	84	18	4	0.00175278	BEET	BEF114	23	18	4	0.0241254	BEET	BEF114	72	18	4	0.0515528	BEET	BEF114	55	18	4	-0.00469722	BEET	BEF114	85	18	4	-0.00659944
BEET	BEF115	11	18	7	-0.106617	BEET	BEF115	83	18	7	-0.280196	BEET	BEF115	20	18	7	-0.201504	BEET	BEF115	70	18	7	-0.181433	BEET	BEF115	49	18	7	-0.411196	BEET	BEF115	83	18	7	-0.224557
BEET	BEF116	13	18	5	-0.00458422	BEET	BEF116	81	18	5	-0.169822	BEET	BEF116	21	18	5	-0.0301797	BEET	BEF116	74	18	5	-0.0912661	BEET	BEF116	54	18	5	-0.225004	BEET	BEF116	87	18	5	-0.145601
BEET	BEF118	10	18	6	-0.171748	BEET	BEF118	78	18	6	-0.628337	BEET	BEF118	19	18	6	-0.264695	BEET	BEF118	70	18	6	-0.516851	BEET	BEF118	52	18	6	-0.680692	BEET	BEF118	80	18	6	-0.507384
BEET	BEF122	12	18	3	-0.0119136	BEET	BEF122	94	18	3	-0.00461461	BEET	BEF122	24	18	3	-0.0374783	BEET	BEF122	76	18	3	0.0617769	BEET	BEF122	85	18	3	-0.0603544	BEET	BEF122	97	18	3	0.00502317
BEET	BEF123	10	18	8	-0.101839	BEET	BEF123	92	18	8	-0.279272	BEET	BEF123	28	18	8	-0.144342	BEET	BEF123	80	18	8	-0.163666	BEET	BEF123	75	18	8	-0.298192	BEET	BEF123	90	18	8	-0.200503
BEET	BEF124	12	18	8	0.023716	BEET	BEF124	90	18	8	0.0995237	BEET	BEF124	25	18	8	0.0421349	BEET	BEF124	80	18	8	0.169234	BEET	BEF124	78	18	8	0.102249	BEET	BEF124	94	18	8	0.0947787
BEET	BEF125	12	18	6	-0.0993521	BEET	BEF125	94	18	6	-0.248958	BEET	BEF125	24	18	6	-0.155021	BEET	BEF125	82	18	6	-0.128306	BEET	BEF125	84	18	6	-0.297744	BEET	BEF125	95	18	6	-0.19855
BEET	BEF223	11	18	6	-0.100839	BEET	BEF223	78	18	6	-0.463257	BEET	BEF223	16	18	6	-0.16504	BEET	BEF223	70	18	6	-0.344613	BEET	BEF223	42	18	6	-0.507043	BEET	BEF223	84	18	6	-0.338452
BEET	BEF224	11	16	2	0.0532297	BEET	BEF224	82	16	2	0.126149	BEET	BEF224	15	16	2	0.0759924	BEET	BEF224	80	16	2	0.1358	BEET	BEF224	36	16	2	0.100991	BEET	BEF224	82	16	2	0.103108
BEET	BEF225	11	18	6	-0.038299	BEET	BEF225	70	18	6	-0.229779	BEET	BEF225	16	18	6	-0.0797339	BEET	BEF225	71	18	6	-0.172433	BEET	BEF225	38	18	6	-0.355176	BEET	BEF225	86	18	6	-0.254278
BEET	BEF226	13	16	3	-0.022611	BEET	BEF226	82	16	3	-0.185205	BEET	BEF226	15	16	3	-0.0460148	BEET	BEF226	73	16	3	-0.132902	BEET	BEF226	40	16	3	-0.257812	BEET	BEF226	83	16	3	-0.209933
BEET	BEF227	11	18	7	0.0537984	BEET	BEF227	72	18	7	0.185376	BEET	BEF227	16	18	7	0.0789951	BEET	BEF227	70	18	7	0.240594	BEET	BEF227	36	18	7	0.161088	BEET	BEF227	80	18	7	0.182459
BEET	BEF228	8	18	4	-0.0404283	BEET	BEF228	64	18	4	-0.274113	BEET	BEF228	15	18	4	-0.0708223	BEET	BEF228	60	18	4	-0.216695	BEET	BEF228	30	18	4	-0.358113	BEET	BEF228	71	18	4	-0.291989
BEET	BEF229	9	18	3	-0.0119136	BEET	BEF229	72	18	3	-0.00461461	BEET	BEF229	16	18	3	-0.0374783	BEET	BEF229	69	18	3	0.0617769	BEET	BEF229	35	18	3	-0.0603544	BEET	BEF229	76	18	3	0.00502317
BEET	BEF231	9	18	2	-0.0570313	BEET	BEF231	68	18	2	-0.212419	BEET	BEF231	15	18	2	-0.0928475	BEET	BEF231	62	18	2	-0.183949	BEET	BEF231	28	18	2	-0.222996	BEET	BEF231	76	18	2	-0.16481
BEET	BEF232	9	18	4	-0.0437011	BEET	BEF232	71	18	4	-0.12029	BEET	BEF232	15	18	4	-0.0784152	BEET	BEF232	59	18	4	-0.0531359	BEET	BEF232	27	18	4	-0.179206	BEET	BEF232	74	18	4	-0.0993607
BEET	BEF233	10	18	3	-0.0131506	BEET	BEF233	70	18	3	-0.102538	BEET	BEF233	17	18	3	-0.0165172	BEET	BEF233	63	18	3	-0.0738761	BEET	BEF233	30	18	3	-0.137806	BEET	BEF233	82	18	3	-0.152988
BEET	BEF234	9	18	5	-0.0693763	BEET	BEF234	74	18	5	-0.293653	BEET	BEF234	16	18	5	-0.111938	BEET	BEF234	63	18	5	-0.164474	BEET	BEF234	32	18	5	-0.343747	BEET	BEF234	79	18	5	-0.185151
BEET	BEF235	10	18	3	-0.0342746	BEET	BEF235	76	18	3	-0.145989	BEET	BEF235	15	18	3	-0.0302577	BEET	BEF235	60	18	3	-0.150273	BEET	BEF235	30	18	3	-0.1193	BEET	BEF235	76	18	3	-0.106337
BEET	BEF236	11	18	1	-0.0252438	BEET	BEF236	78	18	1	-0.0967444	BEET	BEF236	18	18	1	-0.0519106	BEET	BEF236	63	18	1	-0.0690367	BEET	BEF236	35	18	1	-0.104144	BEET	BEF236	78	18	1	-0.0604261
BEET	BEF237	9	18	3	-0.0282779	BEET	BEF237	73	18	3	0.0124104	BEET	BEF237	16	18	3	-0.0336067	BEET	BEF237	62	18	3	0.0381286	BEET	BEF237	32	18	3	-0.0114563	BEET	BEF237	78	18	3	-0.00105239
BEET	BEF238	10	18	3	-0.0846338	BEET	BEF238	70	18	3	-0.330065	BEET	BEF238	15	18	3	-0.134988	BEET	BEF238	62	18	3	-0.261542	BEET	BEF238	30	18	3	-0.398857	BEET	BEF238	79	18	3	-0.254894
BEET	BEF239	10	18	6	-0.112365	BEET	BEF239	76	18	6	-0.457124	BEET	BEF239	16	18	6	-0.176219	BEET	BEF239	64	18	6	-0.365939	BEET	BEF239	35	18	6	-0.503451	BEET	BEF239	84	18	6	-0.317274
BEET	BEF240	11	18	5	-0.0807994	BEET	BEF240	70	18	5	-0.255909	BEET	BEF240	17	18	5	-0.139822	BEET	BEF240	60	18	5	-0.173727	BEET	BEF240	28	18	5	-0.335908	BEET	BEF240	80	18	5	-0.20048
BEET	BEF241	14	18	2	-0.0573561	BEET	BEF241	95	18	2	-0.15849	BEET	BEF241	18	18	2	-0.0806825	BEET	BEF241	88	18	2	-0.118723	BEET	BEF241	75	18	2	-0.17855	BEET	BEF241	99	18	2	-0.115893
BEET	BEF242	12	18	5	-0.0639629	BEET	BEF242	92	18	5	-0.242098	BEET	BEF242	22	18	5	-0.108173	BEET	BEF242	89	18	5	-0.146723	BEET	BEF242	67	18	5	-0.301649	BEET	BEF242	99	18	5	-0.224923
BEET	BEF251	10	18	6	0.0152244	BEET	BEF251	75	18	6	-0.00349778	BEET	BEF251	18	18	6	0.0126522	BEET	BEF251	63	18	6	0.0407433	BEET	BEF251	34	18	6	0.0131533	BEET	BEF251	84	18	6	0.0565833
BEET	BEF254	11	18	4	-0.0321754	BEET	BEF254	95	18	4	-0.126423	BEET	BEF254	26	18	4	-0.0672363	BEET	BEF254	77	18	4	-0.0318103	BEET	BEF254	62	18	4	-0.182798	BEET	BEF254	97	18	4	-0.120539
BEET	BEF256	10	18	5	0.0497419	BEET	BEF256	76	18	5	0.19676	BEET	BEF256	20	18	5	0.0792894	BEET	BEF256	68	18	5	0.230077	BEET	BEF256	37	18	5	0.14683	BEET	BEF256	81	18	5	0.140454
BEET	BEF258	11	18	8	-0.0213323	BEET	BEF258	84	18	8	-0.0646076	BEET	BEF258	21	18	8	-0.0421248	BEET	BEF258	76	18	8	0.0636432	BEET	BEF258	53	18	8	-0.139457	BEET	BEF258	88	18	8	-0.0570431
BEET	BEF259	11	18	5	-0.00818178	BEET	BEF259	81	18	5	0.0379308	BEET	BEF259	22	18	5	-0.0256076	BEET	BEF259	77	18	5	0.137519	BEET	BEF259	45	18	5	-0.00165111	BEET	BEF259	82	18	5	0.0959447
BEET	BEF260	10	18	6	0.0214433	BEET	BEF260	82	18	6	0.0693621	BEET	BEF260	20	18	6	0.0138436	BEET	BEF260	71	18	6	0.151846	BEET	BEF260	46	18	6	0.0723056	BEET	BEF260	77	18	6	0.149458
BEET	BEF261	12	18	6	-0.0284436	BEET	BEF261	86	18	6	-0.0838776	BEET	BEF261	23	18	6	-0.0553657	BEET	BEF261	74	18	6	0.0439321	BEET	BEF261	50	18	6	-0.124095	BEET	BEF261	88	18	6	-0.0296176
BEET	BEF262	11	18	4	0.0170621	BEET	BEF262	88	18	4	0.134675	BEET	BEF262	23	18	4	0.0263029	BEET	BEF262	75	18	4	0.206556	BEET	BEF262	55	18	4	0.102493	BEET	BEF262	88	18	4	0.156371
BEET	BEF263	12	18	3	-0.0184573	BEET	BEF263	95	18	3	-0.0235452	BEET	BEF263	22	18	3	-0.0265047	BEET	BEF263	78	18	3	0.0159008	BEET	BEF263	66	18	3	-0.0750611	BEET	BEF263	93	18	3	-0.0389346
BEET	BEF264	11	18	5	0.040246	BEET	BEF264	88	18	5	0.178787	BEET	BEF264	20	18	5	0.0600223	BEET	BEF264	70	18	5	0.187079	BEET	BEF264	45	18	5	0.165989	BEET	BEF264	84	18	5	0.129419
BEET	BEF265	10	18	6	0.0128658	BEET	BEF265	70	18	6	-0.0243991	BEET	BEF265	18	18	6	0.0224226	BEET	BEF265	65	18	6	0.0321874	BEET	BEF265	29	18	6	-0.0585639	BEET	BEF265	81	18	6	0.0269254
BEET	BEG147	7	16	5	-0.0231977	BEET	BEG147	58	16	5	-0.0500186	BEET	BEG147	15	16	5	-0.0658996	BEET	BEG147	49	16	5	0.0404968	BEET	BEG147	16	16	5	-0.102502	BEET	BEG147	65	16	5	0.00872905
BEET	BEG153	10	16	5	-0.0235224	BEET	BEG153	78	16	5	0.00391064	BEET	BEG153	24	16	5	-0.0537346	BEET	BEG153	68	16	5	0.105723	BEET	BEG153	34	16	5	-0.0580562	BEET	BEG153	86	16	5	0.0576461
BEET	BEN165	10	16	6	-0.0728086	BEET	BEN165	70	16	6	-0.161052	BEET	BEN165	18	16	6	-0.0865443	BEET	BEN165	65	16	6	-0.156418	BEET	BEN165	29	16	6	-0.201215	BEET	BEN165	81	16	6	-0.247331
BEET	BF56	11	16	3	-0.0976158	BEET	BF56	90	16	3	-0.343184	BEET	BF56	21	16	3	-0.172885	BEET	BF56	79	16	3	-0.284782	BEET	BF56	60	16	3	-0.383545	BEET	BF56	102	16	3	-0.263535
BEET	BF57	10	16	3	-0.0913968	BEET	BF57	85	16	3	-0.270324	BEET	BF57	29	16	3	-0.171694	BEET	BF57	81	16	3	-0.17368	BEET	BF57	67	16	3	-0.324393	BEET	BF57	93	16	3	-0.17066
BEET	BF60	10	16	6	-0.0496785	BEET	BF60	80	16	6	-0.244687	BEET	BF60	19	16	6	-0.0968491	BEET	BF60	80	16	6	-0.164193	BEET	BF60	55	16	6	-0.284098	BEET	BF60	72	16	6	-0.209708
BEET	BF61	10	16	3	-0.0355071	BEET	BF61	75	16	3	-0.186325	BEET	BF61	18	16	3	-0.0691913	BEET	BF61	62	16	3	-0.154904	BEET	BF61	38	16	3	-0.292074	BEET	BF61	83	16	3	-0.204725
BEET	BF81	12	16	6	0.0640264	BEET	BF81	90	16	6	0.194172	BEET	BF81	20	16	6	0.0906136	BEET	BF81	78	16	6	0.212608	BEET	BF81	58	16	6	0.164382	BEET	BF81	86	16	6	0.155669
BEET	BF82	12	16	5	0.034726	BEET	BF82	82	16	5	0.108811	BEET	BF82	19	16	5	0.0389974	BEET	BF82	74	16	5	0.133055	BEET	BF82	55	16	5	0.0459794	BEET	BF82	88	16	5	0.0532387
BEET	BF83	13	16	7	0.0387825	BEET	BF83	90	16	7	0.0974271	BEET	BF83	22	16	7	0.0387031	BEET	BF83	83	16	7	0.143571	BEET	BF83	60	16	7	0.0602372	BEET	BF83	87	16	7	0.0952431
BEET	BF84	10	16	7	-0.0226342	BEET	BF84	70	16	7	-0.148617	BEET	BF84	19	16	7	-0.0521679	BEET	BF84	68	16	7	-0.0811235	BEET	BF84	26	16	7	-0.233167	BEET	BF84	79	16	7	-0.173442
BEET	BF86	12	16	5	-0.104942	BEET	BF86	93	16	5	-0.362607	BEET	BF86	25	16	5	-0.147155	BEET	BF86	80	16	5	-0.322465	BEET	BF86	65	16	5	-0.338689	BEET	BF86	94	16	5	-0.292742
BEET	BF87	10	16	5	0.0462517	BEET	BF87	84	16	5	0.102678	BEET	BF87	20	16	5	0.0501763	BEET	BF87	79	16	5	0.15438	BEET	BF87	52	16	5	0.0423866	BEET	BF87	92	16	5	0.0320603
BEET	BF150	11	16	5	-0.0297413	BEET	BF150	76	16	5	-0.0689492	BEET	BF150	17	16	5	-0.054926	BEET	BF150	61	16	5	-0.00537936	BEET	BF150	32	16	5	-0.117208	BEET	BF150	81	16	5	-0.0352287
BEET	BM58	10	16	8	-0.123399	BEET	BM58	82	16	8	-0.386152	BEET	BM58	23	16	8	-0.17366	BEET	BM58	74	16	8	-0.306564	BEET	BM58	47	16	8	-0.41375	BEET	BM58	74	16	8	-0.331677
BEET	BM64	13	16	6	0.00948215	BEET	BM64	81	16	6	0.0120665	BEET	BM64	22	16	6	-0.0129132	BEET	BM64	78	16	6	0.0640182	BEET	BM64	45	16	6	-0.0581651	BEET	BM64	90	16	6	-0.00718745
BEET	BM65	10	16	4	0.00531899	BEET	BM65	70	16	4	-0.107098	BEET	BM65	15	16	4	-0.00639617	BEET	BM65	68	16	4	-0.0540257	BEET	BM65	35	16	4	-0.177265	BEET	BM65	77	16	4	-0.123473
BEET	BM96	10	16	6	-0.058256	BEET	BM96	68	16	6	-0.338448	BEET	BM96	20	16	6	-0.0882701	BEET	BM96	66	16	6	-0.283851	BEET	BM96	30	16	6	-0.414967	BEET	BM96	75	16	6	-0.332241
BEET	BM97	9	16	5	-0.0379942	BEET	BM97	67	16	5	-0.21664	BEET	BM97	17	16	5	-0.058512	BEET	BM97	68	16	5	-0.190264	BEET	BM97	25	16	5	-0.292523	BEET	BM97	73	16	5	-0.206679
BEET	BM98	10	16	6	0.0136672	BEET	BM98	78	16	6	0.0100958	BEET	BM98	20	16	6	-0.0141164	BEET	BM98	67	16	6	0.101338	BEET	BM98	34	16	6	-0.115176	BEET	BM98	82	16	6	0.00711239
BEET	BM99	11	16	8	0.0209966	BEET	BM99	70	16	8	-0.155112	BEET	BM99	20	16	8	-0.00681783	BEET	BM99	67	16	8	-0.0517046	BEET	BM99	30	16	8	-0.279826	BEET	BM99	72	16	8	-0.143511
BEET	BM100	11	16	6	-0.00418401	BEET	BM100	78	16	6	-0.187179	BEET	BM100	22	16	6	-0.020264	BEET	BM100	69	16	6	-0.138617	BEET	BM100	34	16	6	-0.275577	BEET	BM100	86	16	6	-0.138865
BEET	BM107	10	16	8	0.00463643	BEET	BM107	75	16	8	-0.0391492	BEET	BM107	21	16	8	0.0075365	BEET	BM107	66	16	8	0.0201023	BEET	BM107	37	16	8	-0.130331	BEET	BM107	80	16	8	-0.0387987
BEET	BN36	10	16	7	-0.0505241	BEET	BN36	80	16	7	-0.125458	BEET	BN36	20	16	7	-0.0594752	BEET	BN36	75	16	7	-0.126097	BEET	BN36	40	16	7	-0.180676	BEET	BN36	70	16	7	-0.15834
BEET	BN42	10	16	4	-0.0042794	BEET	BN42	70	16	4	-0.156682	BEET	BN42	18	16	4	-0.00895778	BEET	BN42	77	16	4	-0.109097	BEET	BN42	30	16	4	-0.162352	BEET	BN42	63	16	4	-0.0980008
BEET	BN43	6	16	3	-0.0222722	BEET	BN43	67	16	3	-0.0636986	BEET	BN43	16	16	3	-0.0434528	BEET	BN43	77	16	3	0.00543009	BEET	BN43	29	16	3	-0.135059	BEET	BN43	65	16	3	-0.0984115
BEET	BN46	10	16	6	-0.0686513	BEET	BN46	67	16	6	-0.364939	BEET	BN46	16	16	6	-0.114187	BEET	BN46	77	16	6	-0.277052	BEET	BN46	28	16	6	-0.438765	BEET	BN46	59	16	6	-0.227333
BEET	BN50	10	16	4	0.0618971	BEET	BN50	70	16	4	0.149838	BEET	BN50	18	16	4	0.0995252	BEET	BN50	74	16	4	0.168346	BEET	BN50	34	16	4	0.161444	BEET	BN50	60	16	4	0.117959
BEET	BN53	10	16	7	0.0499835	BEET	BN53	81	16	7	0.145223	BEET	BN53	29	16	7	0.0620469	BEET	BN53	89	16	7	0.230123	BEET	BN53	53	16	7	0.10109	BEET	BN53	77	16	7	0.122982
BEET	BN59	12	16	4	-0.0143181	BEET	BN59	110	16	4	0.0637508	BEET	BN59	31	16	4	-0.0101175	BEET	BN59	93	16	4	0.0858851	BEET	BN59	105	16	4	0.0505408	BEET	BN59	111	16	4	0.0630796
BEET	BN104	10	18	8	-0.0731319	BEET	BN104	74	18	8	-0.196806	BEET	BN104	20	18	8	-0.151091	BEET	BN104	73	18	8	-0.0645601	BEET	BN104	43	18	8	-0.349804	BEET	BN104	88	18	8	-0.107826
BEET	BN105	10	18	2	-0.0508124	BEET	BN105	77	18	2	-0.13956	BEET	BN105	17	18	2	-0.0916561	BEET	BN105	69	18	2	-0.072847	BEET	BN105	38	18	2	-0.163843	BEET	BN105	85	18	2	-0.0719352
BEET	BN107	10	18	3	-0.021512	BEET	BN107	75	18	3	-0.0541991	BEET	BN107	21	18	3	-0.0400399	BEET	BN107	66	18	3	0.00670578	BEET	BN107	37	18	3	-0.0454411	BEET	BN107	80	18	3	0.0304954
BEET	BN108	11	18	5	-0.0949076	BEET	BN108	78	18	5	-0.249594	BEET	BN108	22	18	5	-0.129016	BEET	BN108	69	18	5	-0.200892	BEET	BN108	42	18	5	-0.219539	BEET	BN108	88	18	5	-0.14039
BEET	BN109	10	18	8	0.0397556	BEET	BN109	73	18	8	0.136428	BEET	BN109	20	18	8	0.0504284	BEET	BN109	67	18	8	0.258109	BEET	BN109	40	18	8	0.0977961	BEET	BN109	86	18	8	0.149771
BEET	BN110	9	18	8	-0.273313	BEET	BN110	75	18	8	-0.806812	BEET	BN110	19	18	8	-0.410982	BEET	BN110	68	18	8	-0.699118	BEET	BN110	33	18	8	-0.884323	BEET	BN110	81	18	8	-0.727647
BEET	BN111	12	18	5	0.00324906	BEET	BN111	76	18	5	-0.0144311	BEET	BN111	21	18	5	-0.0196893	BEET	BN111	70	18	5	0.0120972	BEET	BN111	37	18	5	-0.126262	BEET	BN111	78	18	5	-0.0243822
BEET	BN112	10	16	6	-0.125523	BEET	BN112	78	16	6	-0.390911	BEET	BN112	20	16	6	-0.208166	BEET	BN112	68	16	6	-0.293234	BEET	BN112	40	16	6	-0.459497	BEET	BN112	80	16	6	-0.30257
BEET	BN113	10	18	5	0.0466872	BEET	BN113	75	18	5	0.166106	BEET	BN113	16	18	5	0.0657542	BEET	BN113	70	18	5	0.220882	BEET	BN113	32	18	5	0.17645	BEET	BN113	86	18	5	0.209884
BEET	BSP72	11	16	6	-0.0814948	BEET	BSP72	74	16	6	-0.0587838	BEET	BSP72	17	16	6	-0.0979021	BEET	BSP72	70	16	6	-0.0106102	BEET	BSP72	35	16	6	-0.0644044	BEET	BSP72	81	16	6	-0.0149311
BEET	BSP73	10	16	4	-0.0852266	BEET	BSP73	78	16	4	-0.101329	BEET	BSP73	19	16	4	-0.109773	BEET	BSP73	70	16	4	-0.0863527	BEET	BSP73	37	16	4	-0.123108	BEET	BSP73	88	16	4	-0.105853
BEET	C-3	14	18	1	0.0293004	BEET	C-3	78	18	1	0.0853606	BEET	C-3	23	18	1	0.0516162	BEET	C-3	70	18	1	0.0795528	BEET	C-3	33	18	1	0.118402	BEET	C-3	85	18	1	0.102431
DeraDinPanah	DDP-1	10	18	6	-0.152607	DeraDinPanah	DDP-1	90	18	6	-0.294602	DeraDinPanah	DDP-1	22	18	6	-0.237084	DeraDinPanah	DDP-1	78	18	6	-0.219408	DeraDinPanah	DDP-1	65	18	6	-0.436255	DeraDinPanah	DDP-1	94	18	6	-0.284146
DeraDinPanah	DDP-2	10	18	6	-0.222968	DeraDinPanah	DDP-2	88	18	6	-0.599151	DeraDinPanah	DDP-2	21	18	6	-0.344363	DeraDinPanah	DDP-2	76	18	6	-0.534171	DeraDinPanah	DDP-2	52	18	6	-0.70304	DeraDinPanah	DDP-2	90	18	6	-0.514405
DeraDinPanah	DDP-3	9	18	11	-0.298786	DeraDinPanah	DDP-3	72	18	11	-0.880124	DeraDinPanah	DDP-3	18	18	11	-0.462033	DeraDinPanah	DDP-3	65	18	11	-0.732448	DeraDinPanah	DDP-3	33	18	11	-1.05725	DeraDinPanah	DDP-3	81	18	11	-0.780021
DeraDinPanah	DDP-4	8	18	6	-0.146063	DeraDinPanah	DDP-4	68	18	6	-0.275671	DeraDinPanah	DDP-4	14	18	6	-0.248057	DeraDinPanah	DDP-4	59	18	6	-0.173532	DeraDinPanah	DDP-4	26	18	6	-0.421548	DeraDinPanah	DDP-4	70	18	6	-0.240188
DeraDinPanah	DDP-5	10	18	6	-0.155661	DeraDinPanah	DDP-5	73	18	6	-0.325256	DeraDinPanah	DDP-5	19	18	6	-0.250619	DeraDinPanah	DDP-5	60	18	6	-0.228603	DeraDinPanah	DDP-5	35	18	6	-0.406635	DeraDinPanah	DDP-5	77	18	6	-0.214716
DeraDinPanah	DDP-6	10	18	5	-0.170159	DeraDinPanah	DDP-6	72	18	5	-0.471636	DeraDinPanah	DDP-6	19	18	5	-0.272981	DeraDinPanah	DDP-6	62	18	5	-0.354934	DeraDinPanah	DDP-6	35	18	5	-0.606941	DeraDinPanah	DDP-6	70	18	5	-0.420165
DeraDinPanah	DDP-7	12	18	5	-0.0991482	DeraDinPanah	DDP-7	76	18	5	-0.274945	DeraDinPanah	DDP-7	18	18	5	-0.190031	DeraDinPanah	DDP-7	75	18	5	-0.170624	DeraDinPanah	DDP-7	40	18	5	-0.429047	DeraDinPanah	DDP-7	80	18	5	-0.28774
DeraDinPanah	DDP-8	10	18	4	-0.0854301	DeraDinPanah	DDP-8	70	18	4	-0.172067	DeraDinPanah	DDP-8	18	18	4	-0.149299	DeraDinPanah	DDP-8	55	18	4	-0.122913	DeraDinPanah	DDP-8	28	18	4	-0.321309	DeraDinPanah	DDP-8	75	18	4	-0.206135
DeraDinPanah	DDP-9	10	18	7	-0.193668	DeraDinPanah	DDP-9	72	18	7	-0.513791	DeraDinPanah	DDP-9	18	18	7	-0.292747	DeraDinPanah	DDP-9	70	18	7	-0.454618	DeraDinPanah	DDP-9	35	18	7	-0.584638	DeraDinPanah	DDP-9	80	18	7	-0.411975
DeraDinPanah	DDP-10	12	18	8	-0.273781	DeraDinPanah	DDP-10	77	18	8	-0.738711	DeraDinPanah	DDP-10	18	18	8	-0.43602	DeraDinPanah	DDP-10	70	18	8	-0.607018	DeraDinPanah	DDP-10	40	18	8	-0.866884	DeraDinPanah	DDP-10	78	18	8	-0.58634
DeraDinPanah	DDP-11	7	18	8	-0.268799	DeraDinPanah	DDP-11	54	18	8	-0.763775	DeraDinPanah	DDP-11	16	18	8	-0.413867	DeraDinPanah	DDP-11	41	18	8	-0.631568	DeraDinPanah	DDP-11	12	18	8	-0.885183	DeraDinPanah	DDP-11	58	18	8	-0.651476
DeraDinPanah	DDP-12_200162580126_R08C01	-9	16	7	-0.147392	DeraDinPanah	DDP-12_200162580126_R08C01	-9	16	7	-0.550506	DeraDinPanah	DDP-12_200162580126_R08C01	-9	16	7	-0.215289	DeraDinPanah	DDP-12_200162580126_R08C01	-9	16	7	-0.475894	DeraDinPanah	DDP-12_200162580126_R08C01	-9	16	7	-0.594897	DeraDinPanah	DDP-12_200162580126_R08C01	-9	16	7	-0.54816
DeraDinPanah	DDP-12_200162580219_R06C02	-9	18	8	-0.199025	DeraDinPanah	DDP-12_200162580219_R06C02	-9	18	8	-0.665008	DeraDinPanah	DDP-12_200162580219_R06C02	-9	18	8	-0.309956	DeraDinPanah	DDP-12_200162580219_R06C02	-9	18	8	-0.582911	DeraDinPanah	DDP-12_200162580219_R06C02	-9	18	8	-0.78474	DeraDinPanah	DDP-12_200162580219_R06C02	-9	18	8	-0.677062
DeraDinPanah	DDP-13	9	18	10	-0.257178	DeraDinPanah	DDP-13	72	18	10	-0.800405	DeraDinPanah	DDP-13	13	18	10	-0.413994	DeraDinPanah	DDP-13	54	18	10	-0.639763	DeraDinPanah	DDP-13	20	18	10	-1.002	DeraDinPanah	DDP-13	67	18	10	-0.713519
DeraDinPanah	DDP-14	9	18	7	-0.187449	DeraDinPanah	DDP-14	66	18	7	-0.440931	DeraDinPanah	DDP-14	13	18	7	-0.291556	DeraDinPanah	DDP-14	69	18	7	-0.343516	DeraDinPanah	DDP-14	28	18	7	-0.525486	DeraDinPanah	DDP-14	64	18	7	-0.3191
DeraDinPanah	DDP-15	9	18	4	-0.144591	DeraDinPanah	DDP-15	65	18	4	-0.428821	DeraDinPanah	DDP-15	16	18	4	-0.233235	DeraDinPanah	DDP-15	60	18	4	-0.351124	DeraDinPanah	DDP-15	22	18	4	-0.547242	DeraDinPanah	DDP-15	70	18	4	-0.408656
DeraDinPanah	DDP-16	9	18	8	-0.143568	DeraDinPanah	DDP-16	57	18	8	-0.33105	DeraDinPanah	DDP-16	14	18	8	-0.215226	DeraDinPanah	DDP-16	53	18	8	-0.233442	DeraDinPanah	DDP-16	18	18	8	-0.440296	DeraDinPanah	DDP-16	60	18	8	-0.307278
DeraDinPanah	DDP-17	11	18	5	-0.0492613	DeraDinPanah	DDP-17	81	18	5	-0.121706	DeraDinPanah	DDP-17	21	18	5	-0.120822	DeraDinPanah	DDP-17	73	18	5	-0.06271	DeraDinPanah	DDP-17	45	18	5	-0.232646	DeraDinPanah	DDP-17	85	18	5	-0.108664
DeraDinPanah	DDP-18	10	18	7	-0.107854	DeraDinPanah	DDP-18	82	18	7	-0.378119	DeraDinPanah	DDP-18	20	18	7	-0.180543	DeraDinPanah	DDP-18	70	18	7	-0.317086	DeraDinPanah	DDP-18	55	18	7	-0.488648	DeraDinPanah	DDP-18	70	18	7	-0.382568
DeraDinPanah	DDP-20	8	18	5	-0.0492613	DeraDinPanah	DDP-20	80	18	5	-0.121706	DeraDinPanah	DDP-20	18	18	5	-0.120822	DeraDinPanah	DDP-20	67	18	5	-0.06271	DeraDinPanah	DDP-20	40	18	5	-0.232646	DeraDinPanah	DDP-20	74	18	5	-0.108664
DeraDinPanah	DDP-21	10	18	6	-0.0714504	DeraDinPanah	DDP-21	56	18	6	-0.187796	DeraDinPanah	DDP-21	12	18	6	-0.159197	DeraDinPanah	DDP-21	52	18	6	-0.122552	DeraDinPanah	DDP-21	16	18	6	-0.366411	DeraDinPanah	DDP-21	66	18	6	-0.23852
DeraDinPanah	DDP-23	11	18	8	-0.214402	DeraDinPanah	DDP-23	82	18	8	-0.666435	DeraDinPanah	DDP-23	22	18	8	-0.358026	DeraDinPanah	DDP-23	76	18	8	-0.551561	DeraDinPanah	DDP-23	50	18	8	-0.790239	DeraDinPanah	DDP-23	88	18	8	-0.507018
DeraDinPanah	DDP-29-22	-9	18	7	-0.172794	DeraDinPanah	DDP-29-22	-9	18	7	-0.586716	DeraDinPanah	DDP-29-22	-9	18	7	-0.309987	DeraDinPanah	DDP-29-22	-9	18	7	-0.458876	DeraDinPanah	DDP-29-22	-9	18	7	-0.734992	DeraDinPanah	DDP-29-22	-9	18	7	-0.440516
BEET	FF1	9	18	7	-0.0669223	BEET	FF1	80	18	7	-0.303248	BEET	FF1	18	18	7	-0.133015	BEET	FF1	78	18	7	-0.185439	BEET	FF1	45	18	7	-0.385255	BEET	FF1	89	18	7	-0.196357
BEET	FF1ML	21.5	18	6	0.00868072	BEET	FF1ML	107	18	6	-0.0224283	BEET	FF1ML	39	18	6	0.0236258	BEET	FF1ML	96	18	6	-0.00513278	BEET	FF1ML	115	18	6	-0.00155333	BEET	FF1ML	105	18	6	0.0126256
BEET	FF1MS	14	16	4	-0.0514843	BEET	FF1MS	83	16	4	-0.124913	BEET	FF1MS	25	16	4	-0.104284	BEET	FF1MS	69	16	4	-0.0929669	BEET	FF1MS	53	16	4	-0.231198	BEET	FF1MS	85	16	4	-0.138434
BEET	FF2	10	18	7	-0.140413	BEET	FF2	83	18	7	-0.468146	BEET	FF2	20	18	7	-0.210684	BEET	FF2	65	18	7	-0.363516	BEET	FF2	58	18	7	-0.446127	BEET	FF2	87	18	7	-0.326378
BEET	FF3	15	18	3	0.0460101	BEET	FF3	96	18	3	0.154215	BEET	FF3	25	18	3	0.0674187	BEET	FF3	93	18	3	0.154335	BEET	FF3	82	18	3	0.0881267	BEET	FF3	12	18	3	0.0495328
BEET	FF6	8	18	5	-0.030765	BEET	FF6	68	18	5	-0.0179041	BEET	FF6	10	18	5	-0.0229274	BEET	FF6	73	18	5	0.00276856	BEET	FF6	49	18	5	-0.0119052	BEET	FF6	83	18	5	-0.00300572
BEET	FF7	11	18	5	-0.152723	BEET	FF7	86	18	5	-0.604453	BEET	FF7	18	18	5	-0.213976	BEET	FF7	70	18	5	-0.558917	BEET	FF7	52	18	5	-0.6357	BEET	FF7	84	18	5	-0.539833
BEET	FF8	10	18	6	-0.206604	BEET	FF8	86	18	6	-0.616176	BEET	FF8	18	18	6	-0.348235	BEET	FF8	74	18	6	-0.510523	BEET	FF8	42	18	6	-0.751938	BEET	FF8	87	18	6	-0.50833
BEET	FF9	10	18	7	-0.151939	BEET	FF9	85	18	7	-0.462013	BEET	FF9	20	18	7	-0.221863	BEET	FF9	77	18	7	-0.384841	BEET	FF9	50	18	7	-0.442534	BEET	FF9	86	18	7	-0.3052
BEET	FF10	13	18	7	-0.142447	BEET	FF10	91	18	7	-0.542977	BEET	FF10	25	18	7	-0.213079	BEET	FF10	80	18	7	-0.437298	BEET	FF10	65	18	7	-0.56229	BEET	FF10	88	18	7	-0.404954
BEET	FF12	12	18	6	-0.0461882	BEET	FF12	84	18	6	-0.150604	BEET	FF12	20	18	6	-0.0677359	BEET	FF12	73	18	6	-0.0884959	BEET	FF12	59	18	6	-0.179654	BEET	FF12	79	18	6	-0.101314
BEET	FF13	10	18	3	0.0330322	BEET	FF13	86	18	3	0.127906	BEET	FF13	20	18	3	0.0634869	BEET	FF13	73	18	3	0.155295	BEET	FF13	57	18	3	0.177106	BEET	FF13	88	18	3	0.193352
BEET	FF14	12	18	7	-0.151198	BEET	FF14	95	18	7	-0.512428	BEET	FF14	23	18	7	-0.260726	BEET	FF14	78	18	7	-0.379124	BEET	FF14	65	18	7	-0.670342	BEET	FF14	90	18	7	-0.517686
BEET	FF15	10	18	6	-0.116879	BEET	FF15	88	18	6	-0.500162	BEET	FF15	22	18	6	-0.173334	BEET	FF15	71	18	6	-0.433488	BEET	FF15	57	18	6	-0.502591	BEET	FF15	90	18	6	-0.393444
BEET	FF17	12	18	4	-0.114387	BEET	FF17	89	18	4	-0.37091	BEET	FF17	22	18	4	-0.17353	BEET	FF17	75	18	4	-0.302673	BEET	FF17	63	18	4	-0.401546	BEET	FF17	86	18	4	-0.280703
BEET	FF18	10	18	7	-0.0858691	BEET	FF18	85	18	7	-0.286041	BEET	FF18	20	18	7	-0.107158	BEET	FF18	70	18	7	-0.214926	BEET	FF18	55	18	7	-0.22358	BEET	FF18	83	18	7	-0.163522
BEET	FF19	11	18	7	-0.0733634	BEET	FF19	77	18	7	-0.290568	BEET	FF19	17	18	7	-0.138747	BEET	FF19	70	18	7	-0.219242	BEET	FF19	38	18	7	-0.395716	BEET	FF19	81	18	7	-0.276822
BEET	FF20	9	18	6	-0.0557866	BEET	FF20	70	18	6	-0.200188	BEET	FF20	14	18	6	-0.0702976	BEET	FF20	63	18	6	-0.143567	BEET	FF20	32	18	6	-0.164741	BEET	FF20	77	18	6	-0.0758418
BEET	FF21	10	18	8	-0.0748602	BEET	FF21	84	18	8	-0.127938	BEET	FF21	19	18	8	-0.0602872	BEET	FF21	78	18	8	-0.125276	BEET	FF21	65	18	8	-0.0676004	BEET	FF21	88	18	8	-0.0714607
BEET	FF22	10	18	6	-0.148787	BEET	FF22	70	18	6	-0.587895	BEET	FF22	14	18	6	-0.237115	BEET	FF22	67	18	6	-0.525492	BEET	FF22	31	18	6	-0.708299	BEET	FF22	80	18	6	-0.538101
BEET	FF23	9	18	8	-0.172201	BEET	FF23	71	18	8	-0.583821	BEET	FF23	17	18	8	-0.251621	BEET	FF23	66	18	8	-0.478429	BEET	FF23	33	18	8	-0.564978	BEET	FF23	79	18	8	-0.430762
BEET	FF24	8	18	1	-0.0252438	BEET	FF24	70	18	1	-0.0967444	BEET	FF24	18	18	1	-0.0519106	BEET	FF24	60	18	1	-0.0690367	BEET	FF24	31	18	1	-0.104144	BEET	FF24	78	18	1	-0.0604261
BEET	FF25	10	18	7	-0.0582921	BEET	FF25	68	18	7	-0.170951	BEET	FF25	14	18	7	-0.0991686	BEET	FF25	58	18	7	-0.143946	BEET	FF25	25	18	7	-0.247802	BEET	FF25	74	18	7	-0.154575
BEET	FF26	8	18	6	-0.102076	BEET	FF26	54	18	6	-0.561181	BEET	FF26	12	18	6	-0.144079	BEET	FF26	43	18	6	-0.480266	BEET	FF26	15	18	6	-0.584495	BEET	FF26	59	18	6	-0.496463
BEET	FF29	11	18	8	-0.0320652	BEET	FF29	92	18	8	-0.180505	BEET	FF29	18	18	8	-0.0404307	BEET	FF29	81	18	8	-0.115008	BEET	FF29	78	18	8	-0.19775	BEET	FF29	92	18	8	-0.226089
BEET	FF30	12	18	7	-0.00932333	BEET	FF30	92	18	7	-0.0904896	BEET	FF30	24	18	7	-0.0159527	BEET	FF30	78	18	7	-0.0276542	BEET	FF30	71	18	7	-0.192328	BEET	FF30	90	18	7	-0.102931
BEET	FF31	12	18	7	-0.00117711	BEET	FF31	86	18	7	-0.0733476	BEET	FF31	19	18	7	-0.00614406	BEET	FF31	81	18	7	0.0497027	BEET	FF31	55	18	7	-0.121856	BEET	FF31	95	18	7	-0.005762
BEET	FF32	11	18	8	-0.025624	BEET	FF32	85	18	8	-0.193185	BEET	FF32	18	18	8	-0.0346989	BEET	FF32	70	18	8	-0.0812048	BEET	FF32	49	18	8	-0.187289	BEET	FF32	90	18	8	-0.145624
BEET	FF33	13	18	3	-0.11811	BEET	FF33	95	18	3	-0.234153	BEET	FF33	22	18	3	-0.202286	BEET	FF33	77	18	3	-0.146434	BEET	FF33	63	18	3	-0.365646	BEET	FF33	90	18	3	-0.190219
BEET	FF35	10	18	5	-0.162001	BEET	FF35	87	18	5	-0.370174	BEET	FF35	22	18	5	-0.274655	BEET	FF35	71	18	5	-0.316797	BEET	FF35	48	18	5	-0.552644	BEET	FF35	84	18	5	-0.347864
BEET	FF36	13	18	4	0.0010225	BEET	FF36	82	18	4	0.0977709	BEET	FF36	21	18	4	0.0180095	BEET	FF36	74	18	4	0.117681	BEET	FF36	55	18	4	0.106946	BEET	FF36	86	18	4	0.101378
BEET	FF37	8	18	7	-0.0287423	BEET	FF37	56	18	7	-0.104118	BEET	FF37	13	18	7	-0.0256164	BEET	FF37	55	18	7	-0.0604976	BEET	FF37	19	18	7	-0.11381	BEET	FF37	60	18	7	-0.0395763
BEET	FF38	10	18	3	-0.0282779	BEET	FF38	84	18	3	0.0124104	BEET	FF38	22	18	3	-0.0336067	BEET	FF38	69	18	3	0.0381286	BEET	FF38	55	18	3	-0.0114563	BEET	FF38	79	18	3	-0.00105239
BEET	FF41	11	18	4	-0.0532995	BEET	FF41	89	18	4	-0.169874	BEET	FF41	21	18	4	-0.0809768	BEET	FF41	79	18	4	-0.108207	BEET	FF41	57	18	4	-0.164292	BEET	FF41	92	18	4	-0.0738885
BEET	FF42	12	18	4	0.0753104	BEET	FF42	79	18	4	0.239576	BEET	FF42	17	18	4	0.119035	BEET	FF42	74	18	4	0.233888	BEET	FF42	42	18	4	0.206529	BEET	FF42	87	18	4	0.151963
BEET	FF43	11	18	7	0.00445433	BEET	FF43	82	18	7	-0.20627	BEET	FF43	21	18	7	-0.00832156	BEET	FF43	72	18	7	-0.105301	BEET	FF43	47	18	7	-0.229046	BEET	FF43	83	18	7	-0.168732
BEET	FF43-1	10	18	5	-0.00287506	BEET	FF43-1	70	18	5	-0.0410624	BEET	FF43-1	18	18	5	-0.0156201	BEET	FF43-1	61	18	5	0.0477424	BEET	FF43-1	25	18	5	-0.0643961	BEET	FF43-1	69	18	5	-0.0181085
BEET	FF43-2	10	18	4	-0.0417738	BEET	FF43-2	71	18	4	-0.176007	BEET	FF43-2	18	18	4	-0.0697979	BEET	FF43-2	61	18	4	-0.0868814	BEET	FF43-2	27	18	4	-0.167885	BEET	FF43-2	71	18	4	-0.0950668
BEET	FF46	12	18	6	-0.0412062	BEET	FF46	89	18	6	-0.175668	BEET	FF46	20	18	6	-0.0455834	BEET	FF46	80	18	6	-0.113046	BEET	FF46	67	18	6	-0.197954	BEET	FF46	88	18	6	-0.16645
BEET	FF51	10	18	10	-0.110276	BEET	FF51	82	18	10	-0.463698	BEET	FF51	19	18	10	-0.209237	BEET	FF51	73	18	10	-0.307766	BEET	FF51	54	18	10	-0.668758	BEET	FF51	86	18	10	-0.477298
BEET	FF51-N	16	18	6	-0.0718262	BEET	FF51-N	85	18	6	-0.237093	BEET	FF51-N	25	18	6	-0.078591	BEET	FF51-N	78	18	6	-0.232442	BEET	FF51-N	50	18	6	-0.160289	BEET	FF51-N	82	18	6	-0.130834
BEET	FF52	10	18	5	-0.0636382	BEET	FF52	63	18	5	-0.296027	BEET	FF52	16	18	5	-0.120338	BEET	FF52	59	18	5	-0.211949	BEET	FF52	28	18	5	-0.346095	BEET	FF52	70	18	5	-0.27384
BEET	FF53	9	18	7	-0.126305	BEET	FF53	70	18	7	-0.474462	BEET	FF53	15	18	7	-0.221491	BEET	FF53	60	18	7	-0.336351	BEET	FF53	25	18	7	-0.562496	BEET	FF53	74	18	7	-0.386468
BEET	FF54	10	18	6	0.0197342	BEET	FF54	68	18	6	-0.0593978	BEET	FF54	15	18	6	-0.000716	BEET	FF54	66	18	6	0.0128372	BEET	FF54	30	18	6	-0.0883028	BEET	FF54	76	18	6	0.0219661
BEET	FF55	10	18	6	0.0298048	BEET	FF55	68	18	6	0.0210228	BEET	FF55	18	18	6	0.0373663	BEET	FF55	60	18	6	0.0712639	BEET	FF55	25	18	6	-0.0200594	BEET	FF55	71	18	6	-0.034025
BEET	FF56	9	18	6	-0.0957504	BEET	FF56	65	18	6	-0.357773	BEET	FF56	16	18	6	-0.14911	BEET	FF56	61	18	6	-0.261636	BEET	FF56	26	18	6	-0.420501	BEET	FF56	73	18	6	-0.329307
BEET	FF60	10	18	6	-0.126593	BEET	FF60	82	18	6	-0.333658	BEET	FF60	20	18	6	-0.186658	BEET	FF60	66	18	6	-0.303732	BEET	FF60	50	18	6	-0.334144	BEET	FF60	81	18	6	-0.281281
BEET	FF61	10	18	5	-0.141665	BEET	FF61	90	18	5	-0.542485	BEET	FF61	24	18	5	-0.227835	BEET	FF61	77	18	5	-0.445491	BEET	FF61	78	18	5	-0.621853	BEET	FF61	85	18	5	-0.419704
BEET	FF63	12	18	7	-0.0619403	BEET	FF63	96	18	7	-0.328312	BEET	FF63	22	18	7	-0.110862	BEET	FF63	82	18	7	-0.209989	BEET	FF63	80	18	7	-0.403554	BEET	FF63	90	18	7	-0.261494
BEET	FF64	10	18	6	0.0294801	BEET	FF64	90	18	6	0.0749521	BEET	FF64	20	18	6	0.0495313	BEET	FF64	76	18	6	0.13649	BEET	FF64	65	18	6	0.0243861	BEET	FF64	88	18	6	0.0148921
BEET	FF65	13	18	5	-0.00785706	BEET	FF65	94	18	5	-0.0159985	BEET	FF65	20	18	5	-0.0377726	BEET	FF65	81	18	5	0.072293	BEET	FF65	70	18	5	-0.0460967	BEET	FF65	90	18	5	0.0470276
BEET	FF67	10	18	7	0.00583878	BEET	FF67	90	18	7	-0.0235809	BEET	FF67	20	18	7	0.0184031	BEET	FF67	73	18	7	0.0989343	BEET	FF67	57	18	7	-0.0239922	BEET	FF67	84	18	7	0.00767689
BEET	FF69	13	18	6	-0.0284436	BEET	FF69	95	18	6	-0.0838776	BEET	FF69	24	18	6	-0.0553657	BEET	FF69	85	18	6	0.0439321	BEET	FF69	79	18	6	-0.124095	BEET	FF69	93	18	6	-0.0296176
BEET	FF71	10	18	5	-0.0788681	BEET	FF71	86	18	5	-0.212689	BEET	FF71	16	18	5	-0.120722	BEET	FF71	73	18	5	-0.112017	BEET	FF71	54	18	5	-0.223991	BEET	FF71	86	18	5	-0.0853976
BEET	FF72	10	18	3	-0.0280557	BEET	FF72	84	18	3	-0.0731296	BEET	FF72	19	18	3	-0.0290663	BEET	FF72	73	18	3	-0.0391703	BEET	FF72	53	18	3	-0.0601478	BEET	FF72	80	18	3	-0.0134624
BEET	FF73	10	18	7	0.000856778	BEET	FF73	82	18	7	0.001483	BEET	FF73	22	18	7	-0.00374944	BEET	FF73	75	18	7	0.123485	BEET	FF73	45	18	7	-0.00569278	BEET	FF73	84	18	7	0.072813
BEET	FF80	10	18	9	-0.185473	BEET	FF80	76	18	9	-0.793323	BEET	FF80	16	18	9	-0.300028	BEET	FF80	64	18	9	-0.606155	BEET	FF80	46	18	9	-0.905901	BEET	FF80	80	18	9	-0.593346
BEET	FF84	12	18	6	-0.0346626	BEET	FF84	86	18	6	-0.156737	BEET	FF84	20	18	6	-0.0565571	BEET	FF84	70	18	6	-0.0671703	BEET	FF84	54	18	6	-0.183247	BEET	FF84	82	18	6	-0.122492
BEET	FF86	10	18	6	0.0244981	BEET	FF86	81	18	6	0.100016	BEET	FF86	20	18	6	0.0273788	BEET	FF86	74	18	6	0.161041	BEET	FF86	53	18	6	0.0426856	BEET	FF86	86	18	6	0.0800282
BEET	FF87	10	18	5	-0.0751639	BEET	FF87	90	18	5	-0.289894	BEET	FF87	20	18	5	-0.131517	BEET	FF87	74	18	5	-0.233275	BEET	FF87	80	18	5	-0.342502	BEET	FF87	91	18	5	-0.252662
BEET	FF89	10	18	5	-0.0369839	BEET	FF89	73	18	5	-0.0907639	BEET	FF89	17	18	5	-0.0241188	BEET	FF89	62	18	5	-0.108334	BEET	FF89	38	18	5	-0.0710574	BEET	FF89	81	18	5	-0.0958806
BEET	FF89-D	16	18	5	-0.0369839	BEET	FF89-D	96	18	5	-0.0907639	BEET	FF89-D	28	18	5	-0.0241188	BEET	FF89-D	76	18	5	-0.108334	BEET	FF89-D	58	18	5	-0.0710574	BEET	FF89-D	83	18	5	-0.0958806
BEET	FF90	5	18	8	-0.167691	BEET	FF90	55	18	8	-0.639721	BEET	FF90	14	18	8	-0.26499	BEET	FF90	46	18	8	-0.506335	BEET	FF90	14	18	8	-0.666434	BEET	FF90	49	18	8	-0.46538
BEET	FF91	5	18	6	-0.105821	BEET	FF91	52	18	6	-0.438194	BEET	FF91	12	18	6	-0.187193	BEET	FF91	42	18	6	-0.320063	BEET	FF91	15	18	6	-0.488744	BEET	FF91	53	18	6	-0.273316
BEET	FF92	9	18	7	-0.122703	BEET	FF92	53	18	7	-0.583277	BEET	FF92	13	18	7	-0.21558	BEET	FF92	46	18	7	-0.469681	BEET	FF92	15	18	7	-0.685253	BEET	FF92	54	18	7	-0.517225
BEET	FF93	5	18	8	-0.103326	BEET	FF93	44	18	8	-0.493572	BEET	FF93	12	18	8	-0.154361	BEET	FF93	43	18	8	-0.379973	BEET	FF93	11	18	8	-0.507492	BEET	FF93	52	18	8	-0.340405
BEET	FF94	7	18	4	-0.114063	BEET	FF94	54	18	4	-0.424839	BEET	FF94	13	18	4	-0.185695	BEET	FF94	50	18	4	-0.367899	BEET	FF94	17	18	4	-0.445991	BEET	FF94	58	18	4	-0.32962
BEET	FF95	15	18	7	-0.0172126	BEET	FF95	90	18	7	-0.0113142	BEET	FF95	27	18	7	-0.00395472	BEET	FF95	77	18	7	0.0562832	BEET	FF95	60	18	7	-0.0168067	BEET	FF95	90	18	7	0.0500336
BEET	FF96	14	18	6	0.0855859	BEET	FF96	82	18	6	0.301052	BEET	FF96	24	18	6	0.119932	BEET	FF96	72	18	6	0.355506	BEET	FF96	55	18	6	0.279939	BEET	FF96	80	18	6	0.286843
BEET	FF97	15	18	7	-0.154252	BEET	FF97	88	18	7	-0.543082	BEET	FF97	25	18	7	-0.274261	BEET	FF97	80	18	7	-0.388319	BEET	FF97	60	18	7	-0.640722	BEET	FF97	88	18	7	-0.448256
BEET	FF98	14	18	5	-0.00989094	BEET	FF98	82	18	5	-0.0908291	BEET	FF98	23	18	5	-0.0401672	BEET	FF98	73	18	5	-0.00148922	BEET	FF98	55	18	5	-0.162259	BEET	FF98	80	18	5	-0.0315474
BEET	FF101	9	18	7	-0.0331496	BEET	FF101	56	18	7	-0.0166078	BEET	FF101	18	18	7	-0.0289536	BEET	FF101	52	18	7	-0.0205189	BEET	FF101	12	18	7	-0.00810822	BEET	FF101	59	18	7	-0.0414661
BEET	FF103	12	18	7	-0.0921436	BEET	FF103	58	18	7	-0.386224	BEET	FF103	18	18	7	-0.170567	BEET	FF103	55	18	7	-0.25844	BEET	FF103	15	18	7	-0.549251	BEET	FF103	66	18	7	-0.389446
BEET	FF105	9	18	9	-0.160598	BEET	FF105	46	18	9	-0.560899	BEET	FF105	16	18	9	-0.291299	BEET	FF105	42	18	9	-0.451643	BEET	FF105	8	18	9	-0.764408	BEET	FF105	49	18	9	-0.569585
BEET	FF106	7	18	7	-0.0599064	BEET	FF106	41	18	7	-0.253482	BEET	FF106	14	18	7	-0.108468	BEET	FF106	34	18	7	-0.136207	BEET	FF106	7	18	7	-0.287392	BEET	FF106	43	18	7	-0.182918
BEET	FF111	12	18	7	-0.0669223	BEET	FF111	67	18	7	-0.303248	BEET	FF111	21.5	18	7	-0.133015	BEET	FF111	61	18	7	-0.185439	BEET	FF111	26	18	7	-0.385255	BEET	FF111	70	18	7	-0.196357
BEET	FF112	12	18	4	-0.107844	BEET	FF112	62	18	4	-0.351979	BEET	FF112	19	18	4	-0.184504	BEET	FF112	60	18	4	-0.256796	BEET	FF112	23	18	4	-0.386839	BEET	FF112	63	18	4	-0.236745
BEET	FF113	12	18	3	-0.0846338	BEET	FF113	67	18	3	-0.330065	BEET	FF113	20	18	3	-0.134988	BEET	FF113	64	18	3	-0.261542	BEET	FF113	30	18	3	-0.398857	BEET	FF113	73	18	3	-0.254894
BEET	FF113-D	16	18	4	0.0173868	BEET	FF113-D	83	18	4	0.0807459	BEET	FF113-D	28	18	4	0.0141379	BEET	FF113-D	76	18	4	0.14133	BEET	FF113-D	58	18	4	0.0580478	BEET	FF113-D	96	18	4	0.107454
BEET	FF114	12	18	5	-0.00458422	BEET	FF114	73	18	5	-0.169822	BEET	FF114	21	18	5	-0.0301797	BEET	FF114	66	18	5	-0.0912661	BEET	FF114	33	18	5	-0.225004	BEET	FF114	69	18	5	-0.145601
BEET	FF114-D	15	18	3	0.107098	BEET	FF114-D	78	18	3	0.355251	BEET	FF114-D	27	18	3	0.159972	BEET	FF114-D	69	18	3	0.348801	BEET	FF114-D	50	18	3	0.32538	BEET	FF114-D	87	18	3	0.256347
BEET	FF115	11	18	6	-0.0396446	BEET	FF115	71	18	6	-0.131674	BEET	FF115	20	18	6	-0.0787096	BEET	FF115	65	18	6	-0.0426198	BEET	FF115	34	18	6	-0.164948	BEET	FF115	76	18	6	-0.0573563
BEET	FF116	12	18	4	-0.0532995	BEET	FF116	69	18	4	-0.169874	BEET	FF116	20	18	4	-0.0809768	BEET	FF116	62	18	4	-0.108207	BEET	FF116	30	18	4	-0.164292	BEET	FF116	73	18	4	-0.0738885
BEET	FF117	11	18	5	-0.0785433	BEET	FF117	67	18	5	-0.266618	BEET	FF117	19	18	5	-0.132887	BEET	FF117	62	18	5	-0.177244	BEET	FF117	31	18	5	-0.268437	BEET	FF117	69	18	5	-0.134315
BEET	FF118	9	18	4	0.0226935	BEET	FF118	52	18	4	0.00175278	BEET	FF118	16	18	4	0.0241254	BEET	FF118	46	18	4	0.0515528	BEET	FF118	16	18	4	-0.00469722	BEET	FF118	54	18	4	-0.00659944
BEET	FF119	9	18	4	-0.0417738	BEET	FF119	56	18	4	-0.176007	BEET	FF119	19	18	4	-0.0697979	BEET	FF119	52	18	4	-0.0868814	BEET	FF119	19	18	4	-0.167885	BEET	FF119	62	18	4	-0.0950668
BEET	FF121	10	18	6	-0.190421	BEET	FF121	69	18	6	-0.593444	BEET	FF121	18	18	6	-0.302739	BEET	FF121	62	18	6	-0.448521	BEET	FF121	30	18	6	-0.729385	BEET	FF121	69	18	6	-0.545727
BEET	FF122	12	18	5	0.0339246	BEET	FF122	75	18	5	0.0743161	BEET	FF122	20	18	5	0.0755364	BEET	FF122	64	18	5	0.0639039	BEET	FF122	32	18	5	0.102591	BEET	FF122	70	18	5	0.0730517
BEET	FF123	13	18	2	-0.00248711	BEET	FF123	73	18	2	-0.0303144	BEET	FF123	20	18	2	0.0106793	BEET	FF123	62	18	2	-0.03536	BEET	FF123	33	18	2	-0.000448889	BEET	FF123	74	18	2	-0.00195333
BEET	FF124	12	18	7	-0.0332521	BEET	FF124	70	18	7	-0.0482185	BEET	FF124	18	18	7	-0.0122482	BEET	FF124	62	18	7	-0.0325914	BEET	FF124	30	18	7	-0.0123541	BEET	FF124	71	18	7	-0.00495906
BEET	FF125	15	18	7	-0.018597	BEET	FF125	79	18	7	-0.194003	BEET	FF125	21	18	7	-0.0306793	BEET	FF125	65	18	7	-0.147952	BEET	FF125	37	18	7	-0.221861	BEET	FF125	79	18	7	-0.126376
BEET	FF141	14	18	2	-0.00248711	BEET	FF141	85	18	2	-0.0303144	BEET	FF141	24	18	2	0.0106793	BEET	FF141	73	18	2	-0.03536	BEET	FF141	56	18	2	-0.000448889	BEET	FF141	90	18	2	-0.00195333
BEET	FF141-D	17	18	4	0.00134722	BEET	FF141-D	100	18	4	0.0438417	BEET	FF141-D	30	18	4	0.0058445	BEET	FF141-D	82	18	4	0.052455	BEET	FF141-D	66	18	4	0.0625003	BEET	FF141-D	88	18	4	0.0524611
BEET	FF142	10	18	7	-0.142447	BEET	FF142	60	18	7	-0.542977	BEET	FF142	18	18	7	-0.213079	BEET	FF142	53	18	7	-0.437298	BEET	FF142	19	18	7	-0.56229	BEET	FF142	63	18	7	-0.404954
BEET	FF142-1	10	18	7	-0.142447	BEET	FF142-1	60	18	7	-0.542977	BEET	FF142-1	18	18	7	-0.213079	BEET	FF142-1	53	18	7	-0.437298	BEET	FF142-1	19	18	7	-0.56229	BEET	FF142-1	63	18	7	-0.404954
BEET	FF143	9	18	6	-0.171423	BEET	FF143	52	18	6	-0.682267	BEET	FF143	15	18	6	-0.27686	BEET	FF143	47	18	6	-0.582077	BEET	FF143	13	18	6	-0.725137	BEET	FF143	57	18	6	-0.556301
BEET	FF144	10	18	3	-0.0843091	BEET	FF144	51	18	3	-0.383994	BEET	FF144	15	18	3	-0.147153	BEET	FF144	48	18	3	-0.326768	BEET	FF144	14	18	3	-0.443303	BEET	FF144	55	18	3	-0.303811
BEET	FF144-D	13	18	2	-0.0733956	BEET	FF144-D	79	18	2	-0.195394	BEET	FF144-D	23	18	2	-0.0889759	BEET	FF144-D	72	18	2	-0.207598	BEET	FF144-D	55	18	2	-0.174097	BEET	FF144-D	82	18	2	-0.170886
BEET	FF145	9	18	10	-0.16058	BEET	FF145	67	18	10	-0.620451	BEET	FF145	18	18	10	-0.251749	BEET	FF145	63	18	10	-0.486624	BEET	FF145	32	18	10	-0.681796	BEET	FF145	75	18	10	-0.492805
BEET	FF145-D	15	18	5	0.0500666	BEET	FF145-D	91	18	5	0.142831	BEET	FF145-D	27	18	5	0.0671244	BEET	FF145-D	73	18	5	0.164851	BEET	FF145-D	58	18	5	0.102384	BEET	FF145-D	86	18	5	0.0915372
BEET	FF146	10	18	8	-0.0584959	BEET	FF146	67	18	8	-0.144963	BEET	FF146	18	18	8	-0.0641587	BEET	FF146	60	18	8	-0.101628	BEET	FF146	28	18	8	-0.116499	BEET	FF146	71	18	8	-0.0653852
BEET	FF147	13	18	4	0.0111678	BEET	FF147	78	18	4	0.00788611	BEET	FF147	20	18	4	0.0129466	BEET	FF147	70	18	4	0.0302272	BEET	FF147	40	18	4	-0.00110444	BEET	FF147	79	18	4	0.0145789
BEET	FF148	13	18	10	-0.0252039	BEET	FF148	74	18	10	-0.277611	BEET	FF148	22	18	10	-0.0581701	BEET	FF148	70	18	10	-0.175952	BEET	FF148	40	18	10	-0.34496	BEET	FF148	79	18	10	-0.235406
BEET	FF149	15	18	2	-0.0590652	BEET	FF149	79	18	2	-0.28725	BEET	FF149	22	18	2	-0.0952421	BEET	FF149	69	18	2	-0.257732	BEET	FF149	45	18	2	-0.339158	BEET	FF149	80	18	2	-0.243385
BEET	FF149-D	15	18	2	-0.0733956	BEET	FF149-D	92	18	2	-0.195394	BEET	FF149-D	26	18	2	-0.0889759	BEET	FF149-D	70	18	2	-0.207598	BEET	FF149-D	62	18	2	-0.174097	BEET	FF149-D	86	18	2	-0.170886
BEET	FF150	9	18	5	-0.136358	BEET	FF150	62	18	5	-0.621478	BEET	FF150	18	18	5	-0.217848	BEET	FF150	55	18	5	-0.535268	BEET	FF150	25	18	5	-0.684598	BEET	FF150	66	18	5	-0.533757
BEET	FF150-D	13	18	3	-0.0342746	BEET	FF150-D	81	18	3	-0.145989	BEET	FF150-D	20	18	3	-0.0302577	BEET	FF150-D	70	18	3	-0.150273	BEET	FF150-D	60	18	3	-0.1193	BEET	FF150-D	84	18	3	-0.106337
BEET	FF151	13	18	3	-0.0279532	BEET	FF151	77	18	3	-0.0415189	BEET	FF151	20	18	3	-0.0457717	BEET	FF151	66	18	3	-0.0270978	BEET	FF151	38	18	3	-0.0559019	BEET	FF151	76	18	3	-0.0499694
BEET	FF151-D	17	18	2	-0.00270933	BEET	FF151-D	90	18	2	0.0552256	BEET	FF151-D	25	18	2	0.00613883	BEET	FF151-D	82	18	2	0.0419389	BEET	FF151-D	55	18	2	0.0482426	BEET	FF151-D	88	18	2	0.0104567
BEET	FF152	14	18	2	0.0116211	BEET	FF152	74	18	2	-0.03663	BEET	FF152	20	18	2	-0.000127333	BEET	FF152	66	18	2	-0.008195	BEET	FF152	37	18	2	-0.116818	BEET	FF152	76	18	2	-0.0620428
BEET	FF153	10	18	7	-0.142447	BEET	FF153	58	18	7	-0.542977	BEET	FF153	17	18	7	-0.213079	BEET	FF153	53	18	7	-0.437298	BEET	FF153	19	18	7	-0.56229	BEET	FF153	64	18	7	-0.404954
BEET	FF154	11	18	6	-0.123422	BEET	FF154	64	18	6	-0.519092	BEET	FF154	18	18	6	-0.16236	BEET	FF154	58	18	6	-0.479364	BEET	FF154	25	18	6	-0.517297	BEET	FF154	69	18	6	-0.437402
BEET	FF154-D	15	18	6	0.0790423	BEET	FF154-D	89	18	6	0.282121	BEET	FF154-D	27	18	6	0.130906	BEET	FF154-D	79	18	6	0.30963	BEET	FF154-D	63	18	6	0.265232	BEET	FF154-D	86	18	6	0.242885
BEET	FF155	10	18	5	-0.144145	BEET	FF155	61	18	5	-0.510692	BEET	FF155	18	18	5	-0.222555	BEET	FF155	54	18	5	-0.439258	BEET	FF155	21	18	5	-0.50483	BEET	FF155	66	18	5	-0.4173
BEET	FF155-D	16	18	7	-0.069727	BEET	FF155-D	93	18	7	-0.217526	BEET	FF155-D	28	18	7	-0.11557	BEET	FF155-D	73	18	7	-0.113979	BEET	FF155-D	66	18	7	-0.223787	BEET	FF155-D	86	18	7	-0.145036
BEET	FF156	10	18	7	-0.12732	BEET	FF156	67	18	7	-0.657926	BEET	FF156	20	18	7	-0.19599	BEET	FF156	56	18	7	-0.549303	BEET	FF156	25	18	7	-0.688639	BEET	FF156	66	18	7	-0.556889
BEET	FF156-D	16	18	4	-0.0449381	BEET	FF156-D	85	18	4	-0.218213	BEET	FF156-D	22	18	4	-0.0574541	BEET	FF156-D	74	18	4	-0.188789	BEET	FF156-D	60	18	4	-0.256657	BEET	FF156-D	86	18	4	-0.257372
BEET	FF157	10	18	6	-0.148367	BEET	FF157	66	18	6	-0.595596	BEET	FF157	17	18	6	-0.24402	BEET	FF157	66	18	6	-0.443971	BEET	FF157	31	18	6	-0.631727	BEET	FF157	71	18	6	-0.48787
BEET	FF158	12	18	10	-0.0896712	BEET	FF158	68	18	10	-0.455371	BEET	FF158	19	18	10	-0.152094	BEET	FF158	57	18	10	-0.314386	BEET	FF158	26	18	10	-0.508148	BEET	FF158	69	18	10	-0.323873
BEET	FF159	11	18	6	-0.110656	BEET	FF159	69	18	6	-0.328364	BEET	FF159	19	18	6	-0.161659	BEET	FF159	65	18	6	-0.22693	BEET	FF159	31	18	6	-0.342842	BEET	FF159	74	18	6	-0.189781
BEET	FF160	17	18	8	-0.174235	BEET	FF160	97	18	8	-0.658652	BEET	FF160	35	18	8	-0.254016	BEET	FF160	81	18	8	-0.552211	BEET	FF160	72	18	8	-0.681141	BEET	FF160	95	18	8	-0.509337
BEET	FF161	10	18	7	-0.0780823	BEET	FF161	60	18	7	-0.396827	BEET	FF161	16	18	7	-0.10245	BEET	FF161	56	18	7	-0.310936	BEET	FF161	20	18	7	-0.403348	BEET	FF161	68	18	7	-0.279979
BEET	FF161-D	15	18	5	-0.0853092	BEET	FF161-D	86	18	5	-0.200009	BEET	FF161-D	24	18	5	-0.126454	BEET	FF161-D	76	18	5	-0.145821	BEET	FF161-D	58	18	5	-0.234452	BEET	FF161-D	83	18	5	-0.165862
BEET	FF162	6	18	8	-0.152888	BEET	FF162	42	18	8	-0.700741	BEET	FF162	13.5	18	8	-0.235735	BEET	FF162	38	18	8	-0.553113	BEET	FF162	7	18	8	-0.748338	BEET	FF162	44	18	8	-0.568398
BEET	FF162-1	15	18	8	-0.152888	BEET	FF162-1	92	18	8	-0.700741	BEET	FF162-1	29	18	8	-0.235735	BEET	FF162-1	82	18	8	-0.553113	BEET	FF162-1	6.5	18	8	-0.748338	BEET	FF162-1	88	18	8	-0.568398
BEET	FF162-D	6	18	8	-0.108058	BEET	FF162-D	42	18	8	-0.352132	BEET	FF162-D	13.5	18	8	-0.145533	BEET	FF162-D	38	18	8	-0.274768	BEET	FF162-D	63	18	8	-0.357345	BEET	FF162-D	44	18	8	-0.293378
BEET	FF163	6	18	10	-0.171637	BEET	FF163	41	18	10	-0.682419	BEET	FF163	13	18	10	-0.23789	BEET	FF163	38	18	10	-0.600049	BEET	FF163	6	18	10	-0.695643	BEET	FF163	46	18	10	-0.612934
BEET	FF163-1	6	18	10	-0.171637	BEET	FF163-1	41	18	10	-0.682419	BEET	FF163-1	13	18	10	-0.23789	BEET	FF163-1	38	18	10	-0.600049	BEET	FF163-1	6	18	10	-0.695643	BEET	FF163-1	46	18	10	-0.612934
BEET	FF171	12	16	3	-0.0358389	BEET	FF171	74	16	3	-0.0777533	BEET	FF171	21	16	3	-0.0549347	BEET	FF171	63	16	3	-0.0790013	BEET	FF171	35	16	3	-0.11214	BEET	FF171	73	16	3	-0.0525352
BEET	FF171-D	15	18	5	-0.071947	BEET	FF171-D	90	18	5	-0.209151	BEET	FF171-D	26	18	5	-0.101436	BEET	FF171-D	70	18	5	-0.209533	BEET	FF171-D	61	18	5	-0.247146	BEET	FF171-D	86	18	5	-0.171107
BEET	FF172	11	18	6	-0.147078	BEET	FF172	71	18	6	-0.459135	BEET	FF172	19	18	6	-0.222556	BEET	FF172	59	18	6	-0.386484	BEET	FF172	29	18	6	-0.547691	BEET	FF172	67	18	6	-0.410609
BEET	FF172-D	15	18	6	-0.0412062	BEET	FF172-D	88	18	6	-0.175668	BEET	FF172-D	25	18	6	-0.0455834	BEET	FF172-D	70	18	6	-0.113046	BEET	FF172-D	60	18	6	-0.197954	BEET	FF172-D	85	18	6	-0.16645
BEET	FF173	13	18	4	0.0180771	BEET	FF173	70	18	4	-0.0728956	BEET	FF173	22	18	4	0.0437163	BEET	FF173	64	18	4	-0.0280689	BEET	FF173	32	18	4	-0.00808333	BEET	FF173	73	18	4	-0.0462633
BEET	FF173-D	15	18	6	0.0181725	BEET	FF173-D	90	18	6	-0.103392	BEET	FF173-D	26	18	6	0.0324101	BEET	FF173-D	70	18	6	-0.0575894	BEET	FF173-D	61	18	6	-0.121309	BEET	FF173-D	86	18	6	-0.0871278
BEET	FF174	12	18	4	-0.155792	BEET	FF174	69	18	4	-0.476617	BEET	FF174	20	18	4	-0.256579	BEET	FF174	63	18	4	-0.437676	BEET	FF174	33	18	4	-0.588095	BEET	FF174	72	18	4	-0.436394
BEET	FF174-D	15	18	5	-0.134649	BEET	FF174-D	90	18	5	-0.492718	BEET	FF174-D	26	18	5	-0.203288	BEET	FF174-D	70	18	5	-0.39626	BEET	FF174-D	61	18	5	-0.523989	BEET	FF174-D	86	18	5	-0.406265
BEET	FF175	10	18	5	-0.11529	BEET	FF175	64	18	5	-0.34346	BEET	FF175	20	18	5	-0.181619	BEET	FF175	59	18	5	-0.271571	BEET	FF175	27	18	5	-0.42884	BEET	FF175	69	18	5	-0.306225
BEET	FF175-D	10	18	4	-0.0321754	BEET	FF175-D	86	18	4	-0.126423	BEET	FF175-D	16	18	4	-0.0672363	BEET	FF175-D	73	18	4	-0.0318103	BEET	FF175-D	54	18	4	-0.182798	BEET	FF175-D	86	18	4	-0.120539
BEET	FF176	12	18	5	-0.00126072	BEET	FF176	73	18	5	0.0414689	BEET	FF176	23	18	5	-0.00632111	BEET	FF176	64	18	5	0.0400033	BEET	FF176	36	18	5	-0.0248061	BEET	FF176	74	18	5	0.010235
BEET	FF176-D	15	18	3	0.107098	BEET	FF176-D	90	18	3	0.355251	BEET	FF176-D	26	18	3	0.159972	BEET	FF176-D	70	18	3	0.348801	BEET	FF176-D	61	18	3	0.32538	BEET	FF176-D	86	18	3	0.256347
BEET	FF177	12	18	2	-0.00248711	BEET	FF177	68	18	2	-0.0303144	BEET	FF177	20	18	2	0.0106793	BEET	FF177	62	18	2	-0.03536	BEET	FF177	30	18	2	-0.000448889	BEET	FF177	70	18	2	-0.00195333
BEET	FF177-D	15	18	5	0.0519939	BEET	FF177-D	90	18	5	0.0871133	BEET	FF177-D	26	18	5	0.0757417	BEET	FF177-D	70	18	5	0.131106	BEET	FF177-D	61	18	5	0.113705	BEET	FF177-D	86	18	5	0.0958311
BEET	FF178	11	18	6	-0.0330482	BEET	FF178	70	18	6	-0.0742061	BEET	FF178	19	18	6	-0.0472581	BEET	FF178	61	18	6	-0.0749094	BEET	FF178	30	18	6	-0.143657	BEET	FF178	72	18	6	-0.0941489
BEET	FF178-D	15	18	6	0.0728233	BEET	FF178-D	90	18	6	0.209261	BEET	FF178-D	26	18	6	0.129714	BEET	FF178-D	70	18	6	0.198528	BEET	FF178-D	61	18	6	0.20608	BEET	FF178-D	86	18	6	0.15001
BEET	FF179	13	18	5	-0.11529	BEET	FF179	74	18	5	-0.34346	BEET	FF179	21	18	5	-0.181619	BEET	FF179	64	18	5	-0.271571	BEET	FF179	39	18	5	-0.42884	BEET	FF179	76	18	5	-0.306225
BEET	FF179-D	15	18	6	-0.148692	BEET	FF179-D	88	18	6	-0.541666	BEET	FF179-D	25	18	6	-0.231855	BEET	FF179-D	69	18	6	-0.378745	BEET	FF179-D	60	18	6	-0.587281	BEET	FF179-D	85	18	6	-0.438953
BEET	FF180	18	18	4	-0.101247	BEET	FF180	108	18	4	-0.294512	BEET	FF180	35	18	4	-0.153052	BEET	FF180	92	18	4	-0.289086	BEET	FF180	85	18	4	-0.365548	BEET	FF180	104	18	4	-0.273538
BEET	FF181	12	18	4	-0.0598432	BEET	FF181	69	18	4	-0.188805	BEET	FF181	21	18	4	-0.0700032	BEET	FF181	60	18	4	-0.154083	BEET	FF181	31	18	4	-0.178999	BEET	FF181	70	18	4	-0.117846
BEET	FF182	10	18	5	-0.009094	BEET	FF182	64	18	5	-0.113922	BEET	FF182	19	18	5	-0.0168115	BEET	FF182	56	18	5	-0.06336	BEET	FF182	25	18	5	-0.123548	BEET	FF182	66	18	5	-0.110983
BEET	FF183	10	18	5	0.0339246	BEET	FF183	67	18	5	0.0743161	BEET	FF183	20	18	5	0.0755364	BEET	FF183	58	18	5	0.0639039	BEET	FF183	27	18	5	0.102591	BEET	FF183	68	18	5	0.0730517
BEET	FF184	11	18	6	-0.0330482	BEET	FF184	66	18	6	-0.0742061	BEET	FF184	20	18	6	-0.0472581	BEET	FF184	60	18	6	-0.0749094	BEET	FF184	28	18	6	-0.143657	BEET	FF184	68	18	6	-0.0941489
BEET	FF185	15	18	6	0.0148997	BEET	FF185	88	18	6	0.0504315	BEET	FF185	28	18	6	0.0248172	BEET	FF185	77	18	6	0.10597	BEET	FF185	50	18	6	0.0575989	BEET	FF185	94	18	6	0.1055
BEET	FF185-D	17	18	3	-0.0342746	BEET	FF185-D	99	18	3	-0.145989	BEET	FF185-D	28	18	3	-0.0302577	BEET	FF185-D	81	18	3	-0.150273	BEET	FF185-D	65	18	3	-0.1193	BEET	FF185-D	94	18	3	-0.106337
BEET	FF186	12	18	3	-0.0184573	BEET	FF186	67	18	3	-0.0235452	BEET	FF186	20	18	3	-0.0265047	BEET	FF186	62	18	3	0.0159008	BEET	FF186	25	18	3	-0.0750611	BEET	FF186	74	18	3	-0.0389346
BEET	FF187	11	18	3	-0.0598615	BEET	FF187	62	18	3	-0.129252	BEET	FF187	22	18	3	-0.109554	BEET	FF187	55	18	3	-0.119102	BEET	FF187	6	18	3	-0.261611	BEET	FF187	64	18	3	-0.194626
BEET	FF461	9	18	7	-0.121319	BEET	FF461	57	18	7	-0.400588	BEET	FF461	17	18	7	-0.188856	BEET	FF461	48	18	7	-0.265446	BEET	FF461	23	18	7	-0.480199	BEET	FF461	57	18	7	-0.340816
BEET	FF462	8	18	8	-0.0920186	BEET	FF462	47	18	8	-0.315228	BEET	FF462	13	18	8	-0.13724	BEET	FF462	42	18	8	-0.185893	BEET	FF462	14	18	8	-0.361797	BEET	FF462	51	18	8	-0.238385
LOCALPOTOHARI	LP-1	13	18	6	-0.131408	LOCALPOTOHARI	LP-1	84	18	6	-0.421456	LOCALPOTOHARI	LP-1	16	18	6	-0.266488	LOCALPOTOHARI	LP-1	76	18	6	-0.288892	LOCALPOTOHARI	LP-1	38	18	6	-0.631054	LOCALPOTOHARI	LP-1	87	18	6	-0.361605
LOCALPOTOHARI	LP-2	12	18	10	-0.146203	LOCALPOTOHARI	LP-2	76	18	10	-0.44613	LOCALPOTOHARI	LP-2	16	18	10	-0.252232	LOCALPOTOHARI	LP-2	66	18	10	-0.337384	LOCALPOTOHARI	LP-2	44	18	10	-0.568347	LOCALPOTOHARI	LP-2	75	18	10	-0.327629
LOCALPOTOHARI	LP-3	13	18	7	-0.167705	LOCALPOTOHARI	LP-3	84	18	7	-0.481231	LOCALPOTOHARI	LP-3	16	18	7	-0.294057	LOCALPOTOHARI	LP-3	75	18	7	-0.375899	LOCALPOTOHARI	LP-3	49	18	7	-0.648449	LOCALPOTOHARI	LP-3	82	18	7	-0.431371
LOCALPOTOHARI	LP-4	11	18	6	-0.130936	LOCALPOTOHARI	LP-4	80	18	6	-0.39062	LOCALPOTOHARI	LP-4	15	18	6	-0.230968	LOCALPOTOHARI	LP-4	70	18	6	-0.285536	LOCALPOTOHARI	LP-4	45	18	6	-0.547898	LOCALPOTOHARI	LP-4	75	18	6	-0.392124
LOCALPOTOHARI	LP-5	11	18	9	-0.153685	LOCALPOTOHARI	LP-5	88	18	9	-0.542743	LOCALPOTOHARI	LP-5	14	18	9	-0.250046	LOCALPOTOHARI	LP-5	66	18	9	-0.414484	LOCALPOTOHARI	LP-5	38	18	9	-0.670791	LOCALPOTOHARI	LP-5	76	18	9	-0.519639
LOCALPOTOHARI	LP-6	12	18	5	-0.174816	LOCALPOTOHARI	LP-6	80	18	5	-0.500501	LOCALPOTOHARI	LP-6	14	18	5	-0.307298	LOCALPOTOHARI	LP-6	74	18	5	-0.39561	LOCALPOTOHARI	LP-6	40	18	5	-0.633087	LOCALPOTOHARI	LP-6	78	18	5	-0.403946
LOCALPOTOHARI	LP-7	13	18	8	-0.0728072	LOCALPOTOHARI	LP-7	80	18	8	-0.250735	LOCALPOTOHARI	LP-7	14	18	8	-0.163256	LOCALPOTOHARI	LP-7	72	18	8	-0.129786	LOCALPOTOHARI	LP-7	38	18	8	-0.39425	LOCALPOTOHARI	LP-7	77	18	8	-0.156744
LOCALPOTOHARI	LP-8	14	18	9	-0.215198	LOCALPOTOHARI	LP-8	83	18	9	-0.508437	LOCALPOTOHARI	LP-8	16	18	9	-0.372337	LOCALPOTOHARI	LP-8	74	18	9	-0.412931	LOCALPOTOHARI	LP-8	43	18	9	-0.712691	LOCALPOTOHARI	LP-8	80	18	9	-0.458259
LOCALPOTOHARI	LP-9	11	18	7	-0.243702	LOCALPOTOHARI	LP-9	78	18	7	-0.751796	LOCALPOTOHARI	LP-9	15	18	7	-0.409642	LOCALPOTOHARI	LP-9	72	18	7	-0.631114	LOCALPOTOHARI	LP-9	45	18	7	-0.908641	LOCALPOTOHARI	LP-9	79	18	7	-0.609448
LOCALPOTOHARI	LP-10	12	18	7	-0.106942	LOCALPOTOHARI	LP-10	82	18	7	-0.226266	LOCALPOTOHARI	LP-10	15	18	7	-0.189339	LOCALPOTOHARI	LP-10	74	18	7	-0.116207	LOCALPOTOHARI	LP-10	45	18	7	-0.366751	LOCALPOTOHARI	LP-10	81	18	7	-0.17564
LOCALPOTOHARI	LP-11	13	18	12	-0.182435	LOCALPOTOHARI	LP-11	78	18	12	-0.561169	LOCALPOTOHARI	LP-11	16	18	12	-0.319174	LOCALPOTOHARI	LP-11	70	18	12	-0.379711	LOCALPOTOHARI	LP-11	48	18	12	-0.765404	LOCALPOTOHARI	LP-11	79	18	12	-0.490173
LOCALPOTOHARI	LP-12	11	18	9	-0.23997	LOCALPOTOHARI	LP-12	76	18	9	-0.70925	LOCALPOTOHARI	LP-12	15	18	9	-0.397772	LOCALPOTOHARI	LP-12	60	18	9	-0.555371	LOCALPOTOHARI	LP-12	44	18	9	-0.849937	LOCALPOTOHARI	LP-12	75	18	9	-0.518527
LOCALPOTOHARI	LP-17	9	18	6	-0.0847529	LOCALPOTOHARI	LP-17	80	18	6	-0.160176	LOCALPOTOHARI	LP-17	22	18	6	-0.150964	LOCALPOTOHARI	LP-17	70	18	6	-0.0563651	LOCALPOTOHARI	LP-17	40	18	6	-0.232986	LOCALPOTOHARI	LP-17	80	18	6	-0.0457837
LOCALPOTOHARI	LP-18	10	18	11	-0.171771	LOCALPOTOHARI	LP-18	76	18	11	-0.488945	LOCALPOTOHARI	LP-18	18	18	11	-0.291978	LOCALPOTOHARI	LP-18	65	18	11	-0.341195	LOCALPOTOHARI	LP-18	44	18	11	-0.628046	LOCALPOTOHARI	LP-18	77	18	11	-0.339138
LOCALPOTOHARI	LP-27	11	18	8	-0.141784	LOCALPOTOHARI	LP-27	66	18	8	-0.372595	LOCALPOTOHARI	LP-27	19	18	8	-0.243811	LOCALPOTOHARI	LP-27	70	18	8	-0.240315	LOCALPOTOHARI	LP-27	41	18	8	-0.455982	LOCALPOTOHARI	LP-27	76	18	8	-0.210594
LOCALPOTOHARI	LP-39	12	18	7	-0.0424747	LOCALPOTOHARI	LP-39	95	18	7	-0.0485063	LOCALPOTOHARI	LP-39	23	18	7	-0.0954156	LOCALPOTOHARI	LP-39	78	18	7	0.0222274	LOCALPOTOHARI	LP-39	64	18	7	-0.203563	LOCALPOTOHARI	LP-39	90	18	7	-0.0871724
NACHI	NC1	10	16	6	-0.0522593	NACHI	NC1	74	16	6	-0.180048	NACHI	NC1	16	16	6	-0.0916191	NACHI	NC1	70	16	6	-0.0954499	NACHI	NC1	33	16	6	-0.307124	NACHI	NC1	81	16	6	-0.226956
NACHI	NC7	13	16	6	-0.000338457	NACHI	NC7	83	16	6	0.0480221	NACHI	NC7	20	16	6	-0.0200152	NACHI	NC7	68	16	6	0.086246	NACHI	NC7	45	16	6	0.00543973	NACHI	NC7	75	16	6	0.0306948
NACHI	NC9	11	16	9	-0.0994092	NACHI	NC9	75	16	9	-0.320736	NACHI	NC9	22	16	9	-0.142514	NACHI	NC9	68	16	9	-0.23269	NACHI	NC9	40	16	9	-0.333199	NACHI	NC9	74	16	9	-0.225981
NACHI	NC11	13	16	7	-0.0978302	NACHI	NC11	54	16	7	-0.343337	NACHI	NC11	17	16	7	-0.133914	NACHI	NC11	48	16	7	-0.302754	NACHI	NC11	18	16	7	-0.354051	NACHI	NC11	50	16	7	-0.320167
NACHI	NC12	9	16	8	-0.0698737	NACHI	NC12	53	16	8	-0.0954138	NACHI	NC12	17	16	8	-0.0980294	NACHI	NC12	52	16	8	-0.0188052	NACHI	NC12	16	16	8	-0.181223	NACHI	NC12	55	16	8	-0.0769739
NACHI	NC25	10	16	9	-0.139948	NACHI	NC25	62	16	9	-0.540767	NACHI	NC25	16	16	9	-0.240142	NACHI	NC25	65	16	9	-0.366187	NACHI	NC25	30	16	9	-0.676361	NACHI	NC25	76	16	9	-0.41242
NACHI	NC26	11	16	7	-0.131825	NACHI	NC26	82	16	7	-0.544438	NACHI	NC26	18	16	7	-0.242516	NACHI	NC26	77	16	7	-0.390375	NACHI	NC26	30	16	7	-0.682506	NACHI	NC26	85	16	7	-0.462649
NACHI	NC27	11	16	10	-0.0720361	NACHI	NC27	78	16	10	-0.179658	NACHI	NC27	20	16	10	-0.0995151	NACHI	NC27	72	16	10	-0.119392	NACHI	NC27	40	16	10	-0.226117	NACHI	NC27	82	16	10	-0.127844
NACHI	NC28	10	16	7	-0.0656486	NACHI	NC28	80	16	7	-0.237918	NACHI	NC28	19	16	7	-0.134033	NACHI	NC28	75	16	7	-0.112932	NACHI	NC28	42	16	7	-0.35871	NACHI	NC28	80	16	7	-0.246689
NACHI	NC29	10	16	5	-0.0294166	NACHI	NC29	69	16	5	-0.122878	NACHI	NC29	20	16	5	-0.067091	NACHI	NC29	75	16	5	-0.0706057	NACHI	NC29	35	16	5	-0.161654	NACHI	NC29	75	16	5	-0.0841458
NACHI	NC30	10	16	10	-0.0605105	NACHI	NC30	76	16	10	-0.185791	NACHI	NC30	21	16	10	-0.0883362	NACHI	NC30	70	16	10	-0.098066	NACHI	NC30	45	16	10	-0.22971	NACHI	NC30	80	16	10	-0.149023
NACHI	NC33	7	16	6	0.0144642	NACHI	NC33	52	16	6	-0.0129974	NACHI	NC33	14	16	6	0.00923933	NACHI	NC33	57	16	6	0.0394676	NACHI	NC33	19	16	6	-0.0764645	NACHI	NC33	65	16	6	-0.0723236
NACHI	NC36	9	16	11	-0.125496	NACHI	NC36	60	16	11	-0.52566	NACHI	NC36	12	16	11	-0.214519	NACHI	NC36	55	16	11	-0.36247	NACHI	NC36	14	16	11	-0.638305	NACHI	NC36	61	16	11	-0.475324
NACHI	NC101	10	18	1	-0.0252438	NACHI	NC101	78	18	1	-0.0967444	NACHI	NC101	17	18	1	-0.0519106	NACHI	NC101	73	18	1	-0.0690367	NACHI	NC101	46	18	1	-0.104144	NACHI	NC101	88	18	1	-0.0604261
NACHI	NC102	11	18	7	-0.0102008	NACHI	NC102	78	18	7	-0.0604852	NACHI	NC102	18	18	7	0.0101096	NACHI	NC102	74	18	7	0.0100597	NACHI	NC102	47	18	7	-0.0195397	NACHI	NC102	84	18	7	-0.0473157
NACHI	NC103	10	16	6	-0.0477048	NACHI	NC103	74	16	6	-0.306612	NACHI	NC103	19	16	6	-0.0777414	NACHI	NC103	72	16	6	-0.179292	NACHI	NC103	35	16	6	-0.292827	NACHI	NC103	82	16	6	-0.19448
NACHI	NC104	12	18	7	-0.0684839	NACHI	NC104	80	18	7	-0.347243	NACHI	NC104	20	18	7	-0.0998886	NACHI	NC104	74	18	7	-0.255865	NACHI	NC104	46	18	7	-0.418261	NACHI	NC104	87	18	7	-0.305451
NACHI	NC105	13	16	7	0.0286836	NACHI	NC105	88	16	7	0.181104	NACHI	NC105	19	16	7	0.0542564	NACHI	NC105	87	16	7	0.249671	NACHI	NC105	60	16	7	0.148238	NACHI	NC105	98	16	7	0.192977
NACHI	NC106	12	18	5	-0.00319978	NACHI	NC106	90	18	5	0.0128669	NACHI	NC106	24	18	5	-0.00345511	NACHI	NC106	89	18	5	0.112969	NACHI	NC106	80	18	5	-0.0199506	NACHI	NC106	108	18	5	0.0308086
NACHI	NC107	12	18	5	-0.0544712	NACHI	NC107	83	18	5	-0.323062	NACHI	NC107	20	18	5	-0.099389	NACHI	NC107	75	18	5	-0.19918	NACHI	NC107	50	18	5	-0.421405	NACHI	NC107	90	18	5	-0.324676
NACHI	NC108	12	18	4	-0.0479928	NACHI	NC108	90	18	4	-0.248867	NACHI	NC108	24	18	4	-0.0709893	NACHI	NC108	82	18	4	-0.197984	NACHI	NC108	55	18	4	-0.227037	NACHI	NC108	85	18	4	-0.187942
BEET	P-1	18	18	6	0.0162452	BEET	P-1	105	18	6	-0.0476744	BEET	P-1	36	18	6	0.0237928	BEET	P-1	90	18	6	-0.0238439	BEET	P-1	94	18	6	-0.132629	BEET	P-1	101	18	6	-0.0914217
BEET	P-1Black	18	18	6	-0.100839	BEET	P-1Black	100	18	6	-0.463257	BEET	P-1Black	31	18	6	-0.16504	BEET	P-1Black	89	18	6	-0.344613	BEET	P-1Black	90	18	6	-0.507043	BEET	P-1Black	99	18	6	-0.338452
BEET	P-2	18	18	6	0.0908927	BEET	P-2	100	18	6	0.222058	BEET	P-2	31	18	6	0.12992	BEET	P-2	89	18	6	0.265729	BEET	P-2	73	18	6	0.217194	BEET	P-2	99	18	6	0.172789
PAHARI	PH-1	9	18	8	-0.213056	PAHARI	PH-1	66	18	8	-0.764541	PAHARI	PH-1	14	18	8	-0.35905	PAHARI	PH-1	58	18	8	-0.681374	PAHARI	PH-1	26	18	8	-0.980467	PAHARI	PH-1	73	18	8	-0.70394
PAHARI	PH-2	10	18	10	-0.264742	PAHARI	PH-2	67	18	10	-0.775159	PAHARI	PH-2	17	18	10	-0.414161	PAHARI	PH-2	60	18	10	-0.621052	PAHARI	PH-2	28	18	10	-0.870925	PAHARI	PH-2	73	18	10	-0.609472
PAHARI	PH-3	10	18	9	-0.209026	PAHARI	PH-3	72	18	9	-0.701755	PAHARI	PH-3	18	18	9	-0.376929	PAHARI	PH-3	59	18	9	-0.501202	PAHARI	PH-3	28	18	9	-0.932048	PAHARI	PH-3	77	18	9	-0.60306
PAHARI	PH-4	10	18	9	-0.232081	PAHARI	PH-4	62	18	9	-0.788426	PAHARI	PH-4	15	18	9	-0.40977	PAHARI	PH-4	55	18	9	-0.639309	PAHARI	PH-4	22	18	9	-1.02546	PAHARI	PH-4	70	18	9	-0.671491
PAHARI	PH-5	10	18	10	-0.30699	PAHARI	PH-5	73	18	10	-1.12395	PAHARI	PH-5	16	18	10	-0.526349	PAHARI	PH-5	62	18	10	-0.893558	PAHARI	PH-5	29	18	10	-1.3747	PAHARI	PH-5	73	18	10	-0.923403
PAHARI	PH-6	10	18	12	-0.189451	PAHARI	PH-6	67	18	12	-0.610935	PAHARI	PH-6	15	18	12	-0.343721	PAHARI	PH-6	62	18	12	-0.428942	PAHARI	PH-6	27	18	12	-0.863267	PAHARI	PH-6	76	18	12	-0.503611
PAHARI	PH-8	10	18	5	-0.168598	PAHARI	PH-8	67	18	5	-0.427641	PAHARI	PH-8	15	18	5	-0.306107	PAHARI	PH-8	61	18	5	-0.284507	PAHARI	PH-8	25	18	5	-0.573935	PAHARI	PH-8	77	18	5	-0.311071
PAHARI	PH-9	10	18	10	-0.281087	PAHARI	PH-9	68	18	10	-0.955761	PAHARI	PH-9	16	18	10	-0.515653	PAHARI	PH-9	60	18	10	-0.722993	PAHARI	PH-9	25	18	10	-1.26484	PAHARI	PH-9	74	18	10	-0.779405
PAHARI	PH-10	8	18	10	-0.295464	PAHARI	PH-10	51	18	10	-1.13008	PAHARI	PH-10	11	18	10	-0.51517	PAHARI	PH-10	48	18	10	-0.872232	PAHARI	PH-10	25	18	10	-1.37829	PAHARI	PH-10	56	18	10	-0.944581
PAHARI	PH-11	11	18	7	-0.102432	PAHARI	PH-11	70	18	7	-0.282166	PAHARI	PH-11	20	18	7	-0.202707	PAHARI	PH-11	61	18	7	-0.144113	PAHARI	PH-11	25	18	7	-0.468207	PAHARI	PH-11	75	18	7	-0.210257
PAHARI	PH-12	9	18	7	-0.163195	PAHARI	PH-12	66	18	7	-0.537131	PAHARI	PH-12	15	18	7	-0.307425	PAHARI	PH-12	62	18	7	-0.403805	PAHARI	PH-12	23	18	7	-0.749906	PAHARI	PH-12	68	18	7	-0.465988
PAHARI	PH-13	10	18	8	-0.289654	PAHARI	PH-13	74	18	8	-0.888478	PAHARI	PH-13	15	18	8	-0.501991	PAHARI	PH-13	55	18	8	-0.705603	PAHARI	PH-13	33	18	8	-1.17764	PAHARI	PH-13	75	18	8	-0.786793
PAHARI	PH-14	10	18	10	-0.267248	PAHARI	PH-14	64	18	10	-0.880825	PAHARI	PH-14	15	18	10	-0.452077	PAHARI	PH-14	58	18	10	-0.69819	PAHARI	PH-14	24	18	10	-1.07024	PAHARI	PH-14	69	18	10	-0.657528
PAHARI	PH-15	10	18	11	-0.298461	PAHARI	PH-15	59	18	11	-0.934054	PAHARI	PH-15	14	18	11	-0.474198	PAHARI	PH-15	50	18	11	-0.797675	PAHARI	PH-15	16	18	11	-1.10169	PAHARI	PH-15	64	18	11	-0.828938
PAHARI	PH-16	10	18	9	-0.294042	PAHARI	PH-16	74	18	9	-0.860519	PAHARI	PH-16	19	18	9	-0.465778	PAHARI	PH-16	63	18	9	-0.700605	PAHARI	PH-16	28	18	9	-0.989327	PAHARI	PH-16	78	18	9	-0.711903
PAHARI	PH-17	11	18	5	-0.17685	PAHARI	PH-17	75	18	5	-0.575332	PAHARI	PH-17	24	18	5	-0.309693	PAHARI	PH-17	65	18	5	-0.469392	PAHARI	PH-17	33	18	5	-0.74925	PAHARI	PH-17	75	18	5	-0.482521
PAHARI	PH-18	-9	18	7	-0.177526	PAHARI	PH-18	-9	18	7	-0.445276	PAHARI	PH-18	-9	18	7	-0.301159	PAHARI	PH-18	-9	18	7	-0.353671	PAHARI	PH-18	-9	18	7	-0.584845	PAHARI	PH-18	-9	18	7	-0.393489
PAHARI	PH-19	-9	18	7	-0.177526	PAHARI	PH-19	-9	18	7	-0.445276	PAHARI	PH-19	-9	18	7	-0.301159	PAHARI	PH-19	-9	18	7	-0.353671	PAHARI	PH-19	-9	18	7	-0.584845	PAHARI	PH-19	-9	18	7	-0.393489
PAHARI	PH-20	10	18	5	-0.177175	PAHARI	PH-20	73	18	5	-0.521403	PAHARI	PH-20	17	18	5	-0.297528	PAHARI	PH-20	65	18	5	-0.404166	PAHARI	PH-20	30	18	5	-0.704804	PAHARI	PH-20	71	18	5	-0.433604
PAHARI	PH-21	10	18	5	-0.181364	PAHARI	PH-21	70	18	5	-0.618369	PAHARI	PH-21	20	18	5	-0.306807	PAHARI	PH-21	55	18	5	-0.536941	PAHARI	PH-21	24	18	5	-0.74839	PAHARI	PH-21	66	18	5	-0.558692
PAHARI	PH101	9	18	7	-0.146084	PAHARI	PH101	66	18	7	-0.616019	PAHARI	PH101	14	18	7	-0.236256	PAHARI	PH101	58	18	7	-0.542561	PAHARI	PH101	26	18	7	-0.734219	PAHARI	PH101	73	18	7	-0.536739
PAHARI	PH102	10	18	9	-0.197769	PAHARI	PH102	67	18	9	-0.626636	PAHARI	PH102	17	18	9	-0.291367	PAHARI	PH102	60	18	9	-0.482239	PAHARI	PH102	28	18	9	-0.624677	PAHARI	PH102	73	18	9	-0.442271
PAHARI	PH103	10	18	8	-0.142053	PAHARI	PH103	72	18	8	-0.553233	PAHARI	PH103	18	18	8	-0.254135	PAHARI	PH103	59	18	8	-0.362389	PAHARI	PH103	28	18	8	-0.6858	PAHARI	PH103	77	18	8	-0.435859
PAHARI	PH104	-9	18	8	-0.165108	PAHARI	PH104	-9	18	8	-0.639904	PAHARI	PH104	-9	18	8	-0.286975	PAHARI	PH104	-9	18	8	-0.500495	PAHARI	PH104	-9	18	8	-0.779211	PAHARI	PH104	-9	18	8	-0.504291
PAHARI	PH105	-9	18	8	-0.165108	PAHARI	PH105	-9	18	8	-0.639904	PAHARI	PH105	-9	18	8	-0.286975	PAHARI	PH105	-9	18	8	-0.500495	PAHARI	PH105	-9	18	8	-0.779211	PAHARI	PH105	-9	18	8	-0.504291
PAHARI	PH106	10	18	9	-0.240017	PAHARI	PH106	67	18	9	-0.975428	PAHARI	PH106	15	18	9	-0.403554	PAHARI	PH106	62	18	9	-0.754745	PAHARI	PH106	27	18	9	-1.12845	PAHARI	PH106	76	18	9	-0.756203
PAHARI	PH107	9	18	11	-0.122478	PAHARI	PH107	67	18	11	-0.462413	PAHARI	PH107	13	18	11	-0.220927	PAHARI	PH107	59	18	11	-0.290129	PAHARI	PH107	25	18	11	-0.617019	PAHARI	PH107	71	18	11	-0.336411
PAHARI	PH108	10	18	11	-0.262784	PAHARI	PH108	67	18	11	-1.068	PAHARI	PH108	15	18	11	-0.462184	PAHARI	PH108	61	18	11	-0.848711	PAHARI	PH108	25	18	11	-1.33395	PAHARI	PH108	77	18	11	-0.960498
PAHARI	PH109	10	18	4	-0.101625	PAHARI	PH109	68	18	4	-0.279119	PAHARI	PH109	16	18	4	-0.183312	PAHARI	PH109	60	18	4	-0.145694	PAHARI	PH109	25	18	4	-0.327687	PAHARI	PH109	74	18	4	-0.14387
PAHARI	PH110	8	18	9	-0.214114	PAHARI	PH110	51	18	9	-0.807239	PAHARI	PH110	11	18	9	-0.392859	PAHARI	PH110	48	18	9	-0.58418	PAHARI	PH110	13	18	9	-1.01859	PAHARI	PH110	56	18	9	-0.612205
PAHARI	PH111	11	18	9	-0.228491	PAHARI	PH111	70	18	9	-0.981561	PAHARI	PH111	20	18	9	-0.392376	PAHARI	PH111	61	18	9	-0.733419	PAHARI	PH111	25	18	9	-1.13204	PAHARI	PH111	75	18	9	-0.777381
PAHARI	PH112	9	18	6	-0.0962227	PAHARI	PH112	66	18	6	-0.388609	PAHARI	PH112	15	18	6	-0.184631	PAHARI	PH112	62	18	6	-0.264991	PAHARI	PH112	23	18	6	-0.503657	PAHARI	PH112	68	18	6	-0.298788
PAHARI	PH113	10	18	7	-0.222681	PAHARI	PH113	74	18	7	-0.739955	PAHARI	PH113	15	18	7	-0.379196	PAHARI	PH113	55	18	7	-0.56679	PAHARI	PH113	33	18	7	-0.931393	PAHARI	PH113	75	18	7	-0.619592
PAHARI	PH114	10	18	9	-0.200275	PAHARI	PH114	64	18	9	-0.732303	PAHARI	PH114	15	18	9	-0.329282	PAHARI	PH114	58	18	9	-0.559377	PAHARI	PH114	24	18	9	-0.823996	PAHARI	PH114	69	18	9	-0.490328
PAHARI	PH115	10	18	10	-0.231488	PAHARI	PH115	59	18	10	-0.785531	PAHARI	PH115	14	18	10	-0.351404	PAHARI	PH115	50	18	10	-0.658861	PAHARI	PH115	16	18	10	-0.855445	PAHARI	PH115	64	18	10	-0.661737
PAHARI	PH116	10	16	8	-0.24241	PAHARI	PH116	74	16	8	-0.746017	PAHARI	PH116	19	16	8	-0.37111	PAHARI	PH116	63	16	8	-0.593588	PAHARI	PH116	28	16	8	-0.799484	PAHARI	PH116	78	16	8	-0.583001
PAHARI	PH117	11	18	5	-0.13748	PAHARI	PH117	75	18	5	-0.544455	PAHARI	PH117	24	18	5	-0.229038	PAHARI	PH117	65	18	5	-0.408171	PAHARI	PH117	33	18	5	-0.678863	PAHARI	PH117	75	18	5	-0.405404
PAHARI	PH118	10	18	4	-0.109878	PAHARI	PH118	75	18	4	-0.42681	PAHARI	PH118	20	18	4	-0.186898	PAHARI	PH118	46	18	4	-0.330579	PAHARI	PH118	35	18	4	-0.503002	PAHARI	PH118	72	18	4	-0.31532
PAHARI	PH119	10	18	6	-0.110553	PAHARI	PH119	74	18	6	-0.296754	PAHARI	PH119	14	18	6	-0.178365	PAHARI	PH119	67	18	6	-0.214858	PAHARI	PH119	38	18	6	-0.338596	PAHARI	PH119	79	18	6	-0.226288
PAHARI	PH120	10	18	4	-0.110202	PAHARI	PH120	73	18	4	-0.37288	PAHARI	PH120	17	18	4	-0.174733	PAHARI	PH120	65	18	4	-0.265352	PAHARI	PH120	30	18	4	-0.458556	PAHARI	PH120	71	18	4	-0.266403
PAHARI	PH121	10	18	4	-0.114392	PAHARI	PH121	70	18	4	-0.469847	PAHARI	PH121	20	18	4	-0.184013	PAHARI	PH121	55	18	4	-0.398128	PAHARI	PH121	24	18	4	-0.502142	PAHARI	PH121	66	18	4	-0.391491
TEDDI	TE-1	-9	18	7	-0.152907	TEDDI	TE-1	30	18	7	-0.641188	TEDDI	TE-1	-9	18	7	-0.275285	TEDDI	TE-1	-9	18	7	-0.518132	TEDDI	TE-1	3	18	7	-0.83095	TEDDI	TE-1	-9	18	7	-0.645178
TEDDI	TE-2	7	18	13	-0.339559	TEDDI	TE-2	55	18	13	-1.24012	TEDDI	TE-2	13	18	13	-0.55253	TEDDI	TE-2	49	18	13	-1.00028	TEDDI	TE-2	11	18	13	-1.43398	TEDDI	TE-2	58	18	13	-1.01304
TEDDI	TE-4	10	18	11	-0.216027	TEDDI	TE-4	70	18	11	-0.775107	TEDDI	TE-4	17	18	11	-0.363364	TEDDI	TE-4	64	18	11	-0.604111	TEDDI	TE-4	32	18	11	-0.931637	TEDDI	TE-4	69	18	11	-0.681184
TEDDI	TE-5	7	18	8	-0.11448	TEDDI	TE-5	67	18	8	-0.537079	TEDDI	TE-5	16	18	8	-0.256628	TEDDI	TE-5	59	18	8	-0.386864	TEDDI	TE-5	24	18	8	-0.810618	TEDDI	TE-5	62	18	8	-0.537701
TEDDI	TE-6	8	18	10	-0.187876	TEDDI	TE-6	62	18	10	-0.732474	TEDDI	TE-6	14	18	10	-0.345604	TEDDI	TE-6	54	18	10	-0.594462	TEDDI	TE-6	20	18	10	-0.984715	TEDDI	TE-6	69	18	10	-0.708586
TEDDI	TE-7	11	18	7	-0.0822204	TEDDI	TE-7	76	18	7	-0.390568	TEDDI	TE-7	17	18	7	-0.180171	TEDDI	TE-7	70	18	7	-0.268596	TEDDI	TE-7	28	18	7	-0.60861	TEDDI	TE-7	76	18	7	-0.463836
TEDDI	TE-8	10	18	11	-0.286935	TEDDI	TE-8	60	18	11	-0.940187	TEDDI	TE-8	14	18	11	-0.46302	TEDDI	TE-8	50	18	11	-0.776349	TEDDI	TE-8	26	18	11	-1.10529	TEDDI	TE-8	62	18	11	-0.850116
TEDDI	TE-10	9	18	7	-0.226866	TEDDI	TE-10	60	18	7	-0.737985	TEDDI	TE-10	14	18	7	-0.377993	TEDDI	TE-10	53	18	7	-0.60411	TEDDI	TE-10	15	18	7	-0.874382	TEDDI	TE-10	60	18	7	-0.633892
TEDDI	TE-12	3	18	10	-0.247036	TEDDI	TE-12	24	18	10	-0.989227	TEDDI	TE-12	7	18	10	-0.42954	TEDDI	TE-12	19	18	10	-0.822673	TEDDI	TE-12	2.5	18	10	-1.21065	TEDDI	TE-12	17	18	10	-0.911107
TEDDI	TE-13	4	18	9	-0.322826	TEDDI	TE-13	32	18	9	-1.18684	TEDDI	TE-13	7	18	9	-0.569652	TEDDI	TE-13	23	18	9	-1.02475	TEDDI	TE-13	1.5	18	9	-1.50155	TEDDI	TE-13	31	18	9	-1.06759
TEDDI	TE-14	4	18	11	-0.20824	TEDDI	TE-14	30	18	11	-0.885893	TEDDI	TE-14	8	18	11	-0.358657	TEDDI	TE-14	24	18	11	-0.700121	TEDDI	TE-14	3	18	11	-1.1114	TEDDI	TE-14	30	18	11	-0.797641
TEDDI	TE-15	10	18	10	-0.190458	TEDDI	TE-15	65	18	10	-0.732292	TEDDI	TE-15	17	18	10	-0.323619	TEDDI	TE-15	65	18	10	-0.600301	TEDDI	TE-15	34	18	10	-0.871939	TEDDI	TE-15	67	18	10	-0.669675
TEDDI	TE-16	9	18	11	-0.111818	TEDDI	TE-16	66	18	11	-0.354222	TEDDI	TE-16	15	18	11	-0.195169	TEDDI	TE-16	58	18	11	-0.270309	TEDDI	TE-16	27	18	11	-0.463999	TEDDI	TE-16	66	18	11	-0.326842
TEDDI	TE-17	10	18	9	-0.139576	TEDDI	TE-17	70	18	9	-0.549058	TEDDI	TE-17	18	18	9	-0.260853	TEDDI	TE-17	60	18	9	-0.387319	TEDDI	TE-17	35	18	9	-0.78716	TEDDI	TE-17	72	18	9	-0.579728
TEDDI	TE-18	9	18	10	-0.253216	TEDDI	TE-18	75	18	10	-0.781292	TEDDI	TE-18	17	18	10	-0.402982	TEDDI	TE-18	64	18	10	-0.599727	TEDDI	TE-18	28	18	10	-0.874518	TEDDI	TE-18	68	18	10	-0.63065
TEDDI	TE-19	8	18	13	-0.210949	TEDDI	TE-19	72	18	13	-0.830667	TEDDI	TE-19	20	18	13	-0.352518	TEDDI	TE-19	65	18	13	-0.658183	TEDDI	TE-19	30	18	13	-1.06316	TEDDI	TE-19	67	18	13	-0.787185
TEDDI	TE-20	9	18	11	-0.15156	TEDDI	TE-20	64	18	11	-0.597347	TEDDI	TE-20	15	18	11	-0.269441	TEDDI	TE-20	62	18	11	-0.465677	TEDDI	TE-20	24	18	11	-0.76845	TEDDI	TE-20	67	18	11	-0.592717
TEDDI	TE-21	10	18	7	-0.159923	TEDDI	TE-21	75	18	7	-0.690955	TEDDI	TE-21	21	18	7	-0.299832	TEDDI	TE-21	65	18	7	-0.567364	TEDDI	TE-21	30	18	7	-0.928813	TEDDI	TE-21	67	18	7	-0.658617
TEDDI	TE-22	-9	18	10	-0.258887	TEDDI	TE-22	-9	18	10	-0.929165	TEDDI	TE-22	-9	18	10	-0.428554	TEDDI	TE-22	-9	18	10	-0.778772	TEDDI	TE-22	-9	18	10	-1.16261	TEDDI	TE-22	-9	18	10	-0.841011
TEDDI	TE-23	9	18	9	-0.205753	TEDDI	TE-23	72	18	9	-0.855578	TEDDI	TE-23	19	18	9	-0.369336	TEDDI	TE-23	58	18	9	-0.664761	TEDDI	TE-23	27	18	9	-1.11096	TEDDI	TE-23	68	18	9	-0.795688
TEDDI	TE-24	9	18	7	-0.159923	TEDDI	TE-24	63	18	7	-0.690955	TEDDI	TE-24	16	18	7	-0.299832	TEDDI	TE-24	56	18	7	-0.567364	TEDDI	TE-24	22	18	7	-0.928813	TEDDI	TE-24	62	18	7	-0.658617
TEDDI	TE-26	-9	18	7	-0.103669	TEDDI	TE-26	-9	18	7	-0.38009	TEDDI	TE-26	-9	18	7	-0.181746	TEDDI	TE-26	-9	18	7	-0.279766	TEDDI	TE-26	-9	18	7	-0.545658	TEDDI	TE-26	-9	18	7	-0.368268
TEDDI	TE-27	9	18	10	-0.182672	TEDDI	TE-27	64	18	10	-0.843078	TEDDI	TE-27	16	18	10	-0.318911	TEDDI	TE-27	60	18	10	-0.696311	TEDDI	TE-27	23	18	10	-1.05171	TEDDI	TE-27	63	18	10	-0.786132
TEDDI	TE-28	8	18	11	-0.158575	TEDDI	TE-28	65	18	11	-0.647113	TEDDI	TE-28	15	18	11	-0.293988	TEDDI	TE-28	59	18	11	-0.514909	TEDDI	TE-28	22	18	11	-0.866313	TEDDI	TE-28	67	18	11	-0.606156
TEDDI	TE-29	8	18	8	-0.123931	TEDDI	TE-29	58	18	8	-0.501898	TEDDI	TE-29	14	18	8	-0.211504	TEDDI	TE-29	55	18	8	-0.373353	TEDDI	TE-29	20	18	8	-0.668102	TEDDI	TE-29	64	18	8	-0.49383
TEDDI	TE-30	-9	18	12	-0.243305	TEDDI	TE-30	-9	18	12	-0.946682	TEDDI	TE-30	-9	18	12	-0.417669	TEDDI	TE-30	-9	18	12	-0.74693	TEDDI	TE-30	-9	18	12	-1.15194	TEDDI	TE-30	-9	18	12	-0.820185
TEDDI	TE-33	-9	18	7	-0.103669	TEDDI	TE-33	-9	18	7	-0.38009	TEDDI	TE-33	-9	18	7	-0.181746	TEDDI	TE-33	-9	18	7	-0.279766	TEDDI	TE-33	-9	18	7	-0.545658	TEDDI	TE-33	-9	18	7	-0.368268
TEDDI	TE-34	8	18	9	-0.284551	TEDDI	TE-34	68	18	9	-0.941483	TEDDI	TE-34	14	18	9	-0.456993	TEDDI	TE-34	54	18	9	-0.753062	TEDDI	TE-34	20	18	9	-1.10908	TEDDI	TE-34	66	18	9	-0.811656
TEDDI	TE-35	3	18	8	-0.249162	TEDDI	TE-35	28	18	8	-0.934624	TEDDI	TE-35	6	18	8	-0.410146	TEDDI	TE-35	25	18	8	-0.771479	TEDDI	TE-35	3	18	8	-1.11299	TEDDI	TE-35	25	18	8	-0.838029
TEDDI	TE-36	-9	18	10	-0.258887	TEDDI	TE-36	-9	18	10	-0.929165	TEDDI	TE-36	-9	18	10	-0.428554	TEDDI	TE-36	-9	18	10	-0.778772	TEDDI	TE-36	-9	18	10	-1.16261	TEDDI	TE-36	-9	18	10	-0.841011
TEDDI	TE-38	-9	18	12	-0.243305	TEDDI	TE-38	-9	18	12	-0.946682	TEDDI	TE-38	-9	18	12	-0.417669	TEDDI	TE-38	-9	18	12	-0.74693	TEDDI	TE-38	-9	18	12	-1.15194	TEDDI	TE-38	-9	18	12	-0.820185
TEDDI	TE-39	10	18	8	-0.242618	TEDDI	TE-39	66	18	8	-0.915693	TEDDI	TE-39	17	18	8	-0.421119	TEDDI	TE-39	59	18	8	-0.725603	TEDDI	TE-39	18	18	8	-1.09828	TEDDI	TE-39	67	18	8	-0.794071
TEDDI	TE-40	10	18	6	-0.136024	TEDDI	TE-40	55	18	6	-0.496105	TEDDI	TE-40	16	18	6	-0.246898	TEDDI	TE-40	58	18	6	-0.368514	TEDDI	TE-40	30	18	6	-0.634441	TEDDI	TE-40	69	18	6	-0.401268
TEDDI	TE-41	11	18	5	-0.108747	TEDDI	TE-41	75	18	5	-0.32453	TEDDI	TE-41	18	18	5	-0.192592	TEDDI	TE-41	59	18	5	-0.225695	TEDDI	TE-41	28	18	5	-0.414133	TEDDI	TE-41	68	18	5	-0.262267
TEDDI	TE-42	9	18	9	-0.218624	TEDDI	TE-42	65	18	9	-0.751339	TEDDI	TE-42	17	18	9	-0.379491	TEDDI	TE-42	58	18	9	-0.556273	TEDDI	TE-42	28	18	9	-0.917135	TEDDI	TE-42	66	18	9	-0.577588
TEDDI	TE-43	10	18	9	-0.154375	TEDDI	TE-43	69	18	9	-0.389101	TEDDI	TE-43	15	18	9	-0.279625	TEDDI	TE-43	60	18	9	-0.245085	TEDDI	TE-43	20	18	9	-0.604659	TEDDI	TE-43	65	18	9	-0.365922
TEDDI	TE-44	10	18	8	-0.270508	TEDDI	TE-44	64	18	8	-0.892535	TEDDI	TE-44	16	18	8	-0.428427	TEDDI	TE-44	52	18	8	-0.770577	TEDDI	TE-44	23	18	8	-1.04579	TEDDI	TE-44	67	18	8	-0.778968
TEDDI	TE-45	10	18	9	-0.218846	TEDDI	TE-45	67	18	9	-0.665799	TEDDI	TE-45	14	18	9	-0.384031	TEDDI	TE-45	56	18	9	-0.478975	TEDDI	TE-45	22	18	9	-0.868444	TEDDI	TE-45	66	18	9	-0.565178
TEDDI	TE-46	10	18	12	-0.298174	TEDDI	TE-46	66	18	12	-1.07486	TEDDI	TE-46	15	18	12	-0.509031	TEDDI	TE-46	58	18	12	-0.830293	TEDDI	TE-46	22	18	12	-1.33005	TEDDI	TE-46	66	18	12	-0.934125
TEDDI	TE-47	10	18	10	-0.245652	TEDDI	TE-47	68	18	10	-0.806538	TEDDI	TE-47	17	18	10	-0.402816	TEDDI	TE-47	60	18	10	-0.618438	TEDDI	TE-47	27	18	10	-1.00559	TEDDI	TE-47	64	18	10	-0.734698
TEDDI	TE-48	11	18	9	-0.233318	TEDDI	TE-48	71	18	9	-0.886349	TEDDI	TE-48	15	18	9	-0.388808	TEDDI	TE-48	56	18	9	-0.774962	TEDDI	TE-48	29	18	9	-1.10291	TEDDI	TE-48	64	18	9	-0.829502
TEDDI	TE-49	10	18	10	-0.24092	TEDDI	TE-49	59	18	10	-0.947978	TEDDI	TE-49	17	18	10	-0.411643	TEDDI	TE-49	64	18	10	-0.723643	TEDDI	TE-49	19	18	10	-1.15574	TEDDI	TE-49	61	18	10	-0.781725
TEDDI	TE-50	9	18	8	-0.270508	TEDDI	TE-50	65	18	8	-0.892535	TEDDI	TE-50	17	18	8	-0.428427	TEDDI	TE-50	58	18	8	-0.770577	TEDDI	TE-50	22	18	8	-1.04579	TEDDI	TE-50	64	18	8	-0.778968
TEDDI	TE-51	11	18	9	-0.218846	TEDDI	TE-51	67	18	9	-0.665799	TEDDI	TE-51	16	18	9	-0.384031	TEDDI	TE-51	55	18	9	-0.478975	TEDDI	TE-51	28	18	9	-0.868444	TEDDI	TE-51	62	18	9	-0.565178
TEDDI	TE-52	10	18	7	-0.156286	TEDDI	TE-52	59	18	7	-0.617913	TEDDI	TE-52	16	18	7	-0.276656	TEDDI	TE-52	58	18	7	-0.462101	TEDDI	TE-52	28	18	7	-0.756884	TEDDI	TE-52	68	18	7	-0.526831
TEDDI	TE-53	10	18	9	-0.144558	TEDDI	TE-53	72	18	9	-0.523995	TEDDI	TE-53	16	18	9	-0.283006	TEDDI	TE-53	60	18	9	-0.362768	TEDDI	TE-53	25	18	9	-0.768861	TEDDI	TE-53	68	18	9	-0.514592
TEDDI	TE-54	10	18	10	-0.186491	TEDDI	TE-54	68	18	10	-0.549785	TEDDI	TE-54	16	18	10	-0.31888	TEDDI	TE-54	60	18	10	-0.390227	TEDDI	TE-54	27	18	10	-0.779661	TEDDI	TE-54	53	18	10	-0.532177
TEDDI	TE-55	10	18	12	-0.241595	TEDDI	TE-55	65	18	12	-0.817922	TEDDI	TE-55	15	18	12	-0.40311	TEDDI	TE-55	62	18	12	-0.607922	TEDDI	TE-55	22	18	12	-0.991336	TEDDI	TE-55	62	18	12	-0.692693
TEDDI	TE-56	10	18	7	-0.222356	TEDDI	TE-56	69	18	7	-0.793885	TEDDI	TE-56	14	18	7	-0.391361	TEDDI	TE-56	56	18	7	-0.632016	TEDDI	TE-56	26	18	7	-0.975838	TEDDI	TE-56	64	18	7	-0.668509
TEDDI	TE-57	9	18	8	-0.199497	TEDDI	TE-57	71	18	8	-0.695844	TEDDI	TE-57	17	18	8	-0.345477	TEDDI	TE-57	65	18	8	-0.586267	TEDDI	TE-57	27	18	8	-0.867897	TEDDI	TE-57	64	18	8	-0.646543
TEDDI	TE-58	10	18	9	-0.220556	TEDDI	TE-58	68	18	9	-0.794559	TEDDI	TE-58	15	18	9	-0.398591	TEDDI	TE-58	60	18	9	-0.617983	TEDDI	TE-58	22	18	9	-1.02905	TEDDI	TE-58	64	18	9	-0.69267
TEDDI	TE-60	9	18	10	-0.257178	TEDDI	TE-60	60	18	10	-0.800405	TEDDI	TE-60	14	18	10	-0.413994	TEDDI	TE-60	58	18	10	-0.639763	TEDDI	TE-60	28	18	10	-1.002	TEDDI	TE-60	60	18	10	-0.713519
TEDDI	TE101A	-9	18	9	-0.17555	TEDDI	TE101A	-9	18	9	-0.797667	TEDDI	TE101A	-9	18	9	-0.309631	TEDDI	TE101A	-9	18	9	-0.61631	TEDDI	TE101A	-9	18	9	-0.965259	TEDDI	TE101A	-9	18	9	-0.667735
TEDDI	TE102	-9	18	12	-0.272587	TEDDI	TE102	-9	18	12	-1.09159	TEDDI	TE102	-9	18	12	-0.429735	TEDDI	TE102	-9	18	12	-0.861464	TEDDI	TE102	-9	18	12	-1.18774	TEDDI	TE102	-9	18	12	-0.845836
TEDDI	TE102A	-9	18	4	-0.0713729	TEDDI	TE102A	-9	18	4	-0.281609	TEDDI	TE102A	-9	18	4	-0.0916649	TEDDI	TE102A	-9	18	4	-0.270864	TEDDI	TE102A	-9	18	4	-0.276002	TEDDI	TE102A	-9	18	4	-0.207456
TEDDI	TE103A	-9	18	6	-0.159893	TEDDI	TE103A	-9	18	6	-0.589462	TEDDI	TE103A	-9	18	6	-0.255199	TEDDI	TE103A	-9	18	6	-0.465296	TEDDI	TE103A	-9	18	6	-0.628134	TEDDI	TE103A	-9	18	6	-0.466691
TEDDI	TE104A	-9	18	11	-0.0814671	TEDDI	TE104A	-9	18	11	-0.211546	TEDDI	TE104A	-9	18	11	-0.0877779	TEDDI	TE104A	-9	18	11	-0.153276	TEDDI	TE104A	-9	18	11	-0.1907	TEDDI	TE104A	-9	18	11	-0.180491
TEDDI	TE105	-9	18	7	-0.0475074	TEDDI	TE105	-9	18	7	-0.388557	TEDDI	TE105	-9	18	7	-0.133834	TEDDI	TE105	-9	18	7	-0.248051	TEDDI	TE105	-9	18	7	-0.564369	TEDDI	TE105	-9	18	7	-0.3705
TEDDI	TE105A	-9	16	7	-0.0816418	TEDDI	TE105A	-9	16	7	-0.281029	TEDDI	TE105A	-9	16	7	-0.131836	TEDDI	TE105A	-9	16	7	-0.18316	TEDDI	TE105A	-9	16	7	-0.374307	TEDDI	TE105A	-9	16	7	-0.290747
TEDDI	TE106	-9	18	9	-0.120903	TEDDI	TE106	-9	18	9	-0.583952	TEDDI	TE106	-9	18	9	-0.22281	TEDDI	TE106	-9	18	9	-0.455648	TEDDI	TE106	-9	18	9	-0.738467	TEDDI	TE106	-9	18	9	-0.541386
TEDDI	TE106A	-9	18	7	-0.0832866	TEDDI	TE106A	-9	18	7	-0.286224	TEDDI	TE106A	-9	18	7	-0.129143	TEDDI	TE106A	-9	18	7	-0.209087	TEDDI	TE106A	-9	18	7	-0.336357	TEDDI	TE106A	-9	18	7	-0.202433
TEDDI	TE107	-9	18	6	-0.0152477	TEDDI	TE107	-9	18	6	-0.242046	TEDDI	TE107	-9	18	6	-0.0573762	TEDDI	TE107	-9	18	6	-0.129782	TEDDI	TE107	-9	18	6	-0.362362	TEDDI	TE107	-9	18	6	-0.296635
TEDDI	TE107A	-9	18	3	-0.0246762	TEDDI	TE107A	-9	18	3	-0.096405	TEDDI	TE107A	-9	18	3	-0.0276961	TEDDI	TE107A	-9	18	3	-0.0952017	TEDDI	TE107A	-9	18	3	-0.134213	TEDDI	TE107A	-9	18	3	-0.131809
TEDDI	TE108	-9	18	10	-0.219963	TEDDI	TE108	-9	18	10	-0.791665	TEDDI	TE108	-9	18	10	-0.340225	TEDDI	TE108	-9	18	10	-0.637536	TEDDI	TE108	-9	18	10	-0.859038	TEDDI	TE108	-9	18	10	-0.682916
TEDDI	TE108A	-9	18	5	-0.00480233	TEDDI	TE108A	-9	18	5	0.0146554	TEDDI	TE108A	-9	18	5	-0.0242374	TEDDI	TE108A	-9	18	5	0.081488	TEDDI	TE108A	-9	18	5	-0.0757167	TEDDI	TE108A	-9	18	5	-0.0224024
TEDDI	TE110A	-9	18	4	-0.102537	TEDDI	TE110A	-9	18	4	-0.430972	TEDDI	TE110A	-9	18	4	-0.174516	TEDDI	TE110A	-9	18	4	-0.346573	TEDDI	TE110A	-9	18	4	-0.449584	TEDDI	TE110A	-9	18	4	-0.350798
TEDDI	TE111	-9	18	11	-0.24724	TEDDI	TE111	-9	18	11	-0.96324	TEDDI	TE111	-9	18	11	-0.39453	TEDDI	TE111	-9	18	11	-0.780355	TEDDI	TE111	-9	18	11	-1.07934	TEDDI	TE111	-9	18	11	-0.821917
TEDDI	TE111A	-9	18	5	-0.167053	TEDDI	TE111A	-9	18	5	-0.512597	TEDDI	TE111A	-9	18	5	-0.20771	TEDDI	TE111A	-9	18	5	-0.508783	TEDDI	TE111A	-9	18	5	-0.470639	TEDDI	TE111A	-9	18	5	-0.467333
TEDDI	TE116	-9	18	10	-0.0448451	TEDDI	TE116	-9	18	10	-0.2057	TEDDI	TE116	-9	18	10	-0.0723742	TEDDI	TE116	-9	18	10	-0.131496	TEDDI	TE116	-9	18	10	-0.21775	TEDDI	TE116	-9	18	10	-0.159641
TEDDI	TE117	-9	18	8	-0.0726037	TEDDI	TE117	-9	18	8	-0.400536	TEDDI	TE117	-9	18	8	-0.138059	TEDDI	TE117	-9	18	8	-0.248505	TEDDI	TE117	-9	18	8	-0.540912	TEDDI	TE117	-9	18	8	-0.412528
TEDDI	TE117B	-9	18	6	-0.0859339	TEDDI	TE117B	-9	18	6	-0.492666	TEDDI	TE117B	-9	18	6	-0.152491	TEDDI	TE117B	-9	18	6	-0.379319	TEDDI	TE117B	-9	18	6	-0.584702	TEDDI	TE117B	-9	18	6	-0.477977
TEDDI	TE118	-9	18	9	-0.186244	TEDDI	TE118	-9	18	9	-0.63277	TEDDI	TE118	-9	18	9	-0.280188	TEDDI	TE118	-9	18	9	-0.460913	TEDDI	TE118	-9	18	9	-0.62827	TEDDI	TE118	-9	18	9	-0.46345
TEDDI	TE119	-9	18	12	-0.143977	TEDDI	TE119	-9	18	12	-0.682145	TEDDI	TE119	-9	18	12	-0.229724	TEDDI	TE119	-9	18	12	-0.519369	TEDDI	TE119	-9	18	12	-0.816914	TEDDI	TE119	-9	18	12	-0.619984
TEDDI	TE120	-9	18	10	-0.0845867	TEDDI	TE120	-9	18	10	-0.448824	TEDDI	TE120	-9	18	10	-0.146646	TEDDI	TE120	-9	18	10	-0.326864	TEDDI	TE120	-9	18	10	-0.522201	TEDDI	TE120	-9	18	10	-0.425516
TEDDI	TE121	-9	18	6	-0.0929498	TEDDI	TE121	-9	18	6	-0.542433	TEDDI	TE121	-9	18	6	-0.177038	TEDDI	TE121	-9	18	6	-0.428551	TEDDI	TE121	-9	18	6	-0.682565	TEDDI	TE121	-9	18	6	-0.491416
TEDDI	TE122	-9	18	9	-0.191914	TEDDI	TE122	-9	18	9	-0.780642	TEDDI	TE122	-9	18	9	-0.30576	TEDDI	TE122	-9	18	9	-0.639959	TEDDI	TE122	-9	18	9	-0.916361	TEDDI	TE122	-9	18	9	-0.673811
TEDDI	TE123	-9	16	6	-0.0991943	TEDDI	TE123	-9	16	6	-0.458063	TEDDI	TE123	-9	16	6	-0.167733	TEDDI	TE123	-9	16	6	-0.318687	TEDDI	TE123	-9	16	6	-0.544994	TEDDI	TE123	-9	16	6	-0.426766
TEDDI	TE124	-9	18	6	-0.0929498	TEDDI	TE124	-9	18	6	-0.542433	TEDDI	TE124	-9	18	6	-0.177038	TEDDI	TE124	-9	18	6	-0.428551	TEDDI	TE124	-9	18	6	-0.682565	TEDDI	TE124	-9	18	6	-0.491416
TEDDI	TE126	-9	18	6	-0.0366964	TEDDI	TE126	-9	18	6	-0.231568	TEDDI	TE126	-9	18	6	-0.0589517	TEDDI	TE126	-9	18	6	-0.140953	TEDDI	TE126	-9	18	6	-0.29941	TEDDI	TE126	-9	18	6	-0.201067
TEDDI	TE127	-9	18	9	-0.115699	TEDDI	TE127	-9	18	9	-0.694556	TEDDI	TE127	-9	18	9	-0.196117	TEDDI	TE127	-9	18	9	-0.557498	TEDDI	TE127	-9	18	9	-0.805458	TEDDI	TE127	-9	18	9	-0.618932
TEDDI	TE128	-9	18	10	-0.0916026	TEDDI	TE128	-9	18	10	-0.498591	TEDDI	TE128	-9	18	10	-0.171194	TEDDI	TE128	-9	18	10	-0.376096	TEDDI	TE128	-9	18	10	-0.620065	TEDDI	TE128	-9	18	10	-0.438955
TEDDI	TE129	-9	18	7	-0.0569583	TEDDI	TE129	-9	18	7	-0.353376	TEDDI	TE129	-9	18	7	-0.0887097	TEDDI	TE129	-9	18	7	-0.23454	TEDDI	TE129	-9	18	7	-0.421854	TEDDI	TE129	-9	18	7	-0.32663
TEDDI	TE130	-9	18	11	-0.176332	TEDDI	TE130	-9	18	11	-0.79816	TEDDI	TE130	-9	18	11	-0.294875	TEDDI	TE130	-9	18	11	-0.608117	TEDDI	TE130	-9	18	11	-0.905696	TEDDI	TE130	-9	18	11	-0.652985
TEDDI	TE133	-9	18	6	-0.0366964	TEDDI	TE133	-9	18	6	-0.231568	TEDDI	TE133	-9	18	6	-0.0589517	TEDDI	TE133	-9	18	6	-0.140953	TEDDI	TE133	-9	18	6	-0.29941	TEDDI	TE133	-9	18	6	-0.201067
TEDDI	TE134	-9	18	8	-0.217578	TEDDI	TE134	-9	18	8	-0.792961	TEDDI	TE134	-9	18	8	-0.334199	TEDDI	TE134	-9	18	8	-0.614248	TEDDI	TE134	-9	18	8	-0.862835	TEDDI	TE134	-9	18	8	-0.644455
TEDDI	TE135	-9	18	7	-0.182189	TEDDI	TE135	-9	18	7	-0.786101	TEDDI	TE135	-9	18	7	-0.287351	TEDDI	TE135	-9	18	7	-0.632666	TEDDI	TE135	-9	18	7	-0.866741	TEDDI	TE135	-9	18	7	-0.670828
TEDDI	TE136	-9	18	9	-0.191914	TEDDI	TE136	-9	18	9	-0.780642	TEDDI	TE136	-9	18	9	-0.30576	TEDDI	TE136	-9	18	9	-0.639959	TEDDI	TE136	-9	18	9	-0.916361	TEDDI	TE136	-9	18	9	-0.673811
TEDDI	TE137	-9	18	6	-0.160222	TEDDI	TE137	-9	18	6	-0.634471	TEDDI	TE137	-9	18	6	-0.253516	TEDDI	TE137	-9	18	6	-0.495525	TEDDI	TE137	-9	18	6	-0.684285	TEDDI	TE137	-9	18	6	-0.528562
TEDDI	TE138	-9	18	11	-0.176332	TEDDI	TE138	-9	18	11	-0.79816	TEDDI	TE138	-9	18	11	-0.294875	TEDDI	TE138	-9	18	11	-0.608117	TEDDI	TE138	-9	18	11	-0.905696	TEDDI	TE138	-9	18	11	-0.652985
TEDDI	TE139	-9	18	7	-0.175645	TEDDI	TE139	-9	18	7	-0.767171	TEDDI	TE139	-9	18	7	-0.298325	TEDDI	TE139	-9	18	7	-0.58679	TEDDI	TE139	-9	18	7	-0.852034	TEDDI	TE139	-9	18	7	-0.626871
TEDDI	TE140	-9	18	5	-0.0690516	TEDDI	TE140	-9	18	5	-0.347582	TEDDI	TE140	-9	18	5	-0.124103	TEDDI	TE140	-9	18	5	-0.2297	TEDDI	TE140	-9	18	5	-0.388192	TEDDI	TE140	-9	18	5	-0.234068
TEDDI	TE141	-9	18	4	-0.0417738	TEDDI	TE141	-9	18	4	-0.176007	TEDDI	TE141	-9	18	4	-0.0697979	TEDDI	TE141	-9	18	4	-0.0868814	TEDDI	TE141	-9	18	4	-0.167885	TEDDI	TE141	-9	18	4	-0.0950668
TEDDI	TE142	-9	18	8	-0.151651	TEDDI	TE142	-9	18	8	-0.602817	TEDDI	TE142	-9	18	8	-0.256696	TEDDI	TE142	-9	18	8	-0.41746	TEDDI	TE142	-9	18	8	-0.670887	TEDDI	TE142	-9	18	8	-0.410387
TEDDI	TE143	-9	18	8	-0.0874022	TEDDI	TE143	-9	18	8	-0.240579	TEDDI	TE143	-9	18	8	-0.15683	TEDDI	TE143	-9	18	8	-0.106272	TEDDI	TE143	-9	18	8	-0.358411	TEDDI	TE143	-9	18	8	-0.198721
TEDDI	TE144	-9	18	7	-0.203535	TEDDI	TE144	-9	18	7	-0.744012	TEDDI	TE144	-9	18	7	-0.305632	TEDDI	TE144	-9	18	7	-0.631764	TEDDI	TE144	-9	18	7	-0.799543	TEDDI	TE144	-9	18	7	-0.611768
TEDDI	TE145	-9	18	8	-0.151874	TEDDI	TE145	-9	18	8	-0.517277	TEDDI	TE145	-9	18	8	-0.261237	TEDDI	TE145	-9	18	8	-0.340161	TEDDI	TE145	-9	18	8	-0.622195	TEDDI	TE145	-9	18	8	-0.397977
TEDDI	TE146	-9	18	11	-0.231201	TEDDI	TE146	-9	18	11	-0.926335	TEDDI	TE146	-9	18	11	-0.386237	TEDDI	TE146	-9	18	11	-0.69148	TEDDI	TE146	-9	18	11	-1.0838	TEDDI	TE146	-9	18	11	-0.766924
TEDDI	TE147	-9	18	9	-0.178679	TEDDI	TE147	-9	18	9	-0.658016	TEDDI	TE147	-9	18	9	-0.280021	TEDDI	TE147	-9	18	9	-0.479625	TEDDI	TE147	-9	18	9	-0.759346	TEDDI	TE147	-9	18	9	-0.567497
TEDDI	TE148	-9	18	8	-0.166345	TEDDI	TE148	-9	18	8	-0.737827	TEDDI	TE148	-9	18	8	-0.266014	TEDDI	TE148	-9	18	8	-0.636148	TEDDI	TE148	-9	18	8	-0.856662	TEDDI	TE148	-9	18	8	-0.662302
TEDDI	TE149	-9	18	9	-0.173947	TEDDI	TE149	-9	18	9	-0.799456	TEDDI	TE149	-9	18	9	-0.288849	TEDDI	TE149	-9	18	9	-0.58483	TEDDI	TE149	-9	18	9	-0.909493	TEDDI	TE149	-9	18	9	-0.614524
TEDDI	TE150	-9	18	7	-0.203535	TEDDI	TE150	-9	18	7	-0.744012	TEDDI	TE150	-9	18	7	-0.305632	TEDDI	TE150	-9	18	7	-0.631764	TEDDI	TE150	-9	18	7	-0.799543	TEDDI	TE150	-9	18	7	-0.611768
TEDDI	TE151	-9	18	8	-0.151874	TEDDI	TE151	-9	18	8	-0.517277	TEDDI	TE151	-9	18	8	-0.261237	TEDDI	TE151	-9	18	8	-0.340161	TEDDI	TE151	-9	18	8	-0.622195	TEDDI	TE151	-9	18	8	-0.397977
TEDDI	TE152	-9	18	6	-0.0893134	TEDDI	TE152	-9	18	6	-0.469391	TEDDI	TE152	-9	18	6	-0.153861	TEDDI	TE152	-9	18	6	-0.323288	TEDDI	TE152	-9	18	6	-0.510636	TEDDI	TE152	-9	18	6	-0.35963
TEDDI	TE153	-9	18	8	-0.0775857	TEDDI	TE153	-9	18	8	-0.375472	TEDDI	TE153	-9	18	8	-0.160211	TEDDI	TE153	-9	18	8	-0.223955	TEDDI	TE153	-9	18	8	-0.522612	TEDDI	TE153	-9	18	8	-0.347392
TEDDI	TE155	-9	14	10	-0.177655	TEDDI	TE155	-9	14	10	-0.626002	TEDDI	TE155	-9	14	10	-0.283939	TEDDI	TE155	-9	14	10	-0.436462	TEDDI	TE155	-9	14	10	-0.702086	TEDDI	TE155	-9	14	10	-0.501071
TEDDI	TE156	-9	18	6	-0.155383	TEDDI	TE156	-9	18	6	-0.645362	TEDDI	TE156	-9	18	6	-0.268567	TEDDI	TE156	-9	18	6	-0.493203	TEDDI	TE156	-9	18	6	-0.72959	TEDDI	TE156	-9	18	6	-0.501308
TEDDI	TE157	-9	18	7	-0.132524	TEDDI	TE157	-9	18	7	-0.547322	TEDDI	TE157	-9	18	7	-0.222682	TEDDI	TE157	-9	18	7	-0.447453	TEDDI	TE157	-9	18	7	-0.621649	TEDDI	TE157	-9	18	7	-0.479343
TEDDI	TE158	-9	18	8	-0.153583	TEDDI	TE158	-9	18	8	-0.646037	TEDDI	TE158	-9	18	8	-0.275796	TEDDI	TE158	-9	18	8	-0.47917	TEDDI	TE158	-9	18	8	-0.782804	TEDDI	TE158	-9	18	8	-0.525469
TEDDI	TE160	-9	18	9	-0.190205	TEDDI	TE160	-9	18	9	-0.651883	TEDDI	TE160	-9	18	9	-0.2912	TEDDI	TE160	-9	18	9	-0.50095	TEDDI	TE160	-9	18	9	-0.755753	TEDDI	TE160	-9	18	9	-0.546319
BEET	UAF-BL	-9	18	5	-0.0800025	BEET	UAF-BL	-9	18	5	-0.279002	BEET	UAF-BL	-9	18	5	-0.116467	BEET	UAF-BL	-9	18	5	-0.235598	BEET	UAF-BL	29	18	5	-0.297197	BEET	UAF-BL	-9	18	5	-0.279916
BEET	UAF-WE	-9	18	7	-0.013615	BEET	UAF-WE	-9	18	7	-0.219067	BEET	UAF-WE	-9	18	7	-0.00852683	BEET	UAF-WE	-9	18	7	-0.172502	BEET	UAF-WE	27.5	18	7	-0.24016	BEET	UAF-WE	-9	18	7	-0.191512
BEET	UAF2	14	18	3	0.0575357	BEET	UAF2	79	18	3	0.148082	BEET	UAF2	21	18	3	0.0785976	BEET	UAF2	67	18	3	0.175661	BEET	UAF2	41.2	18	3	0.0845339	BEET	UAF2	81	18	3	0.0283544
BEET	UAF3	14	18	7	0.00907072	BEET	UAF3	82	18	7	-0.131622	BEET	UAF3	23	18	7	-0.0279124	BEET	UAF3	74	18	7	-0.0256789	BEET	UAF3	46.2	18	7	-0.22566	BEET	UAF3	83	18	7	-0.129068
BEET	UAF4	13	18	6	0.084349	BEET	UAF4	79	18	6	0.203128	BEET	UAF4	23	18	6	0.140893	BEET	UAF4	70	18	6	0.219853	BEET	UAF4	42.4	18	6	0.202487	BEET	UAF4	81	18	6	0.128832
BEET	UAF5	13	18	6	0.0298048	BEET	UAF5	74	18	6	0.0210228	BEET	UAF5	22	18	6	0.0373663	BEET	UAF5	64	18	6	0.0712639	BEET	UAF5	34.6	18	6	-0.0200594	BEET	UAF5	76	18	6	-0.034025
BEET	UAF6	15	18	4	0.00913394	BEET	UAF6	85	18	4	-0.0669444	BEET	UAF6	26	18	4	0.0105519	BEET	UAF6	72	18	4	-0.043555	BEET	UAF6	48	18	4	-0.117267	BEET	UAF6	88	18	4	-0.0639961
BEET	UAF8	13	18	5	-0.009094	BEET	UAF8	77	18	5	-0.113922	BEET	UAF8	23	18	5	-0.0168115	BEET	UAF8	64	18	5	-0.06336	BEET	UAF8	36.6	18	5	-0.123548	BEET	UAF8	77	18	5	-0.110983
BEET	UAF9	13	18	5	0.0550486	BEET	UAF9	69	18	5	0.117767	BEET	UAF9	20.5	18	5	0.0892769	BEET	UAF9	58	18	5	0.140301	BEET	UAF9	25.3	18	5	0.084085	BEET	UAF9	67	18	5	0.0264011
BEET	UAF12	14	18	4	0.0257482	BEET	UAF12	84	18	4	0.0324067	BEET	UAF12	24.5	18	4	0.0376607	BEET	UAF12	69	18	4	0.0607478	BEET	UAF12	43.6	18	4	-0.0343172	BEET	UAF12	83	18	4	-0.0760294
BEET	UAF13	13	18	5	-0.0186924	BEET	UAF13	76	18	5	-0.163507	BEET	UAF13	23	18	5	-0.0193731	BEET	UAF13	65	18	5	-0.118431	BEET	UAF13	36	18	5	-0.108635	BEET	UAF13	74	18	5	-0.0855111
BEET	UAF14	14.5	18	7	0.0520893	BEET	UAF14	78	18	7	0.0566167	BEET	UAF14	24.5	18	7	0.0644354	BEET	UAF14	64	18	7	0.101585	BEET	UAF14	38	18	7	0.000479444	BEET	UAF14	80	18	7	0.0549667
BEET	UAF17	14	18	5	-0.0116001	BEET	UAF17	80	18	5	-0.219589	BEET	UAF17	23	18	5	-0.0547268	BEET	UAF17	69	18	5	-0.140498	BEET	UAF17	43.3	18	5	-0.322868	BEET	UAF17	82	18	5	-0.159039
BEET	UAF18	15	18	5	0.0384343	BEET	UAF18	83	18	5	0.0184161	BEET	UAF18	24	18	5	0.0621682	BEET	UAF18	69	18	5	0.0359978	BEET	UAF18	46.7	18	5	0.001135	BEET	UAF18	82	18	5	0.0384344
BEET	UAF20	12	18	7	-0.0793254	BEET	UAF20	73	18	7	-0.267111	BEET	UAF20	21	18	7	-0.118131	BEET	UAF20	61	18	7	-0.16905	BEET	UAF20	29.7	18	7	-0.208874	BEET	UAF20	76	18	7	-0.119564
BEET	UAF22	13	18	6	-0.105571	BEET	UAF22	83	18	6	-0.321817	BEET	UAF22	26	18	6	-0.156212	BEET	UAF22	71	18	6	-0.239408	BEET	UAF22	45.5	18	6	-0.356896	BEET	UAF22	78	18	6	-0.291425
BEET	UAF23	14	18	6	-0.0363717	BEET	UAF23	84	18	6	-0.285497	BEET	UAF23	25	18	6	-0.0711167	BEET	UAF23	71	18	6	-0.206179	BEET	UAF23	44.8	18	6	-0.343856	BEET	UAF23	85	18	6	-0.249984
BEET	UAF24	13	18	6	0.0310417	BEET	UAF24	79	18	6	0.118946	BEET	UAF24	22	18	6	0.0164052	BEET	UAF24	70	18	6	0.206917	BEET	UAF24	38.7	18	6	0.0573922	BEET	UAF24	80	18	6	0.123986
BEET	UAF26	14	18	7	0.0636149	BEET	UAF26	82	18	7	0.0504833	BEET	UAF26	23	18	7	0.0756143	BEET	UAF26	68	18	7	0.122911	BEET	UAF26	44.1	18	7	-0.00311333	BEET	UAF26	81	18	7	0.0337883
BEET	UAF27	14	18	4	0.0798202	BEET	UAF27	82	18	4	0.183676	BEET	UAF27	25	18	4	0.105667	BEET	UAF27	71	18	4	0.205982	BEET	UAF27	41.4	18	4	0.105073	BEET	UAF27	85	18	4	0.117346
BEET	UAF28	13	18	6	0.079367	BEET	UAF28	77	18	6	0.228192	BEET	UAF28	24	18	6	0.118741	BEET	UAF28	68	18	6	0.244404	BEET	UAF28	39.4	18	6	0.220787	BEET	UAF28	83	18	6	0.193968
BEET	UAF29	14	18	6	0.0908927	BEET	UAF29	83	18	6	0.222058	BEET	UAF29	23	18	6	0.12992	BEET	UAF29	71	18	6	0.265729	BEET	UAF29	49.7	18	6	0.217194	BEET	UAF29	83	18	6	0.172789
BEET	UAF31	15	18	7	-0.0911758	BEET	UAF31	84	18	7	-0.207048	BEET	UAF31	25	18	7	-0.117145	BEET	UAF31	72	18	7	-0.12515	BEET	UAF31	45.8	18	7	-0.160835	BEET	UAF31	85	18	7	-0.0494687
BEET	UAF32	14	18	5	0.0466872	BEET	UAF32	83	18	5	0.166106	BEET	UAF32	23	18	5	0.0657542	BEET	UAF32	76	18	5	0.220882	BEET	UAF32	48.4	18	5	0.17645	BEET	UAF32	88	18	5	0.209884
BEET	UAF34	14	18	6	-0.0553185	BEET	UAF34	77	18	6	-0.26829	BEET	UAF34	25	18	6	-0.0452596	BEET	UAF34	70	18	6	-0.235667	BEET	UAF34	39.4	18	6	-0.182181	BEET	UAF34	77	18	6	-0.217149
BEET	UAF35	12	18	5	-0.0709788	BEET	UAF35	75	18	5	-0.291865	BEET	UAF35	21	18	5	-0.13272	BEET	UAF35	64	18	5	-0.195955	BEET	UAF35	34.2	18	5	-0.399513	BEET	UAF35	81	18	5	-0.238362
BEET	UAF36	14	18	7	0.0583082	BEET	UAF36	83	18	7	0.129476	BEET	UAF36	24	18	7	0.0656268	BEET	UAF36	68	18	7	0.212687	BEET	UAF36	42.9	18	7	0.0596317	BEET	UAF36	82	18	7	0.147842
BEET	UAF37	12	18	5	-0.0754886	BEET	UAF37	75	18	5	-0.235965	BEET	UAF37	22	18	5	-0.119352	BEET	UAF37	68	18	5	-0.168049	BEET	UAF37	35.9	18	5	-0.298057	BEET	UAF37	78	18	5	-0.203745
BEET	UAF40	14	18	4	0.0868361	BEET	UAF40	77	18	4	0.233442	BEET	UAF40	23	18	4	0.130214	BEET	UAF40	66	18	4	0.255213	BEET	UAF40	39.9	18	4	0.202936	BEET	UAF40	77	18	4	0.130785
BEET	UAF41	13	18	6	0.0227889	BEET	UAF41	79	18	6	-0.0287439	BEET	UAF41	23	18	6	0.0128192	BEET	UAF41	69	18	6	0.0220322	BEET	UAF41	40.4	18	6	-0.117923	BEET	UAF41	83	18	6	-0.0474639
BEET	UAF42	13	18	6	0.0214433	BEET	UAF42	79	18	6	0.0693621	BEET	UAF42	23	18	6	0.0138436	BEET	UAF42	68	18	6	0.151846	BEET	UAF42	43.6	18	6	0.0723056	BEET	UAF42	83	18	6	0.149458
BEET	UAF43	13	18	8	-0.0210076	BEET	UAF43	79	18	8	-0.118537	BEET	UAF43	24	18	8	-0.0542898	BEET	UAF43	68	18	8	-0.00158311	BEET	UAF43	42.4	18	8	-0.183903	BEET	UAF43	79	18	8	-0.10596
BEET	UAF44	13	18	5	0.0480327	BEET	UAF44	77	18	5	0.0680006	BEET	UAF44	23	18	5	0.0647298	BEET	UAF44	65	18	5	0.0910689	BEET	UAF44	40.7	18	5	-0.0137783	BEET	UAF44	78	18	5	0.0129622
BEET	UAF45	12	18	6	-0.0625525	BEET	UAF45	72	18	6	-0.133579	BEET	UAF45	22	18	6	-0.0638644	BEET	UAF45	63	18	6	-0.112144	BEET	UAF45	35.7	18	6	-0.130756	BEET	UAF45	73	18	6	-0.10739
BEET	UAF46	10	18	6	-0.0363717	BEET	UAF46	61	18	6	-0.285497	BEET	UAF46	16	18	6	-0.0711167	BEET	UAF46	53	18	6	-0.206179	BEET	UAF46	19.8	18	6	-0.343856	BEET	UAF46	66	18	6	-0.249984
BEET	UAF47	9	18	5	-0.146976	BEET	UAF47	60	18	5	-0.562429	BEET	UAF47	17	18	5	-0.248305	BEET	UAF47	54	18	5	-0.45117	BEET	UAF47	16.5	18	5	-0.659704	BEET	UAF47	65	18	5	-0.416439
BEET	UAF48	14	18	6	-0.121861	BEET	UAF48	86	18	6	-0.475098	BEET	UAF48	24	18	6	-0.195486	BEET	UAF48	70	18	6	-0.408937	BEET	UAF48	45.6	18	6	-0.484291	BEET	UAF48	85	18	6	-0.328308
BEET	UAF49	13	18	6	-0.0416784	BEET	UAF49	78.5	18	6	-0.206504	BEET	UAF49	24	18	6	-0.0811042	BEET	UAF49	70	18	6	-0.116402	BEET	UAF49	43	18	6	-0.281111	BEET	UAF49	80	18	6	-0.135931
BEET	UAF50	14	18	7	-0.0599064	BEET	UAF50	79	18	7	-0.253482	BEET	UAF50	22	18	7	-0.108468	BEET	UAF50	64	18	7	-0.136207	BEET	UAF50	37.8	18	7	-0.287392	BEET	UAF50	80	18	7	-0.182918
BEET	UAF52	14	18	4	-0.0417738	BEET	UAF52	83	18	4	-0.176007	BEET	UAF52	24	18	4	-0.0697979	BEET	UAF52	77	18	4	-0.0868814	BEET	UAF52	48.1	18	4	-0.167885	BEET	UAF52	84	18	4	-0.0950668
BEET	UAF53	14	18	4	-0.0417738	BEET	UAF53	81	18	4	-0.176007	BEET	UAF53	22	18	4	-0.0697979	BEET	UAF53	67	18	4	-0.0868814	BEET	UAF53	39.9	18	4	-0.167885	BEET	UAF53	83	18	4	-0.0950668
BEET	UAF54	14	18	7	0.00423622	BEET	UAF54	82	18	7	-0.0217924	BEET	UAF54	25	18	7	-0.00237922	BEET	UAF54	75	18	7	0.0674536	BEET	UAF54	48.3	18	7	-0.0797583	BEET	UAF54	92	18	7	-0.0455341
BEET	UAF55	12.5	18	7	-0.0123781	BEET	UAF55	79	18	7	-0.121144	BEET	UAF55	23	18	7	-0.0294879	BEET	UAF55	65	18	7	-0.0368492	BEET	UAF55	39.5	18	7	-0.162708	BEET	UAF55	78	18	7	-0.0335007
BEET	UAF57	14	16	3	0.0300689	BEET	UAF57	77	16	3	0.0481295	BEET	UAF57	23	16	3	0.0432249	BEET	UAF57	64	16	3	0.076367	BEET	UAF57	35.6	16	3	-0.0181627	BEET	UAF57	76	16	3	-0.0618413
BEET	UAF58	12	18	9	-0.0142904	BEET	UAF58	77	18	9	-0.0890111	BEET	UAF58	21	18	9	6.61111e-06	BEET	UAF58	65	18	9	-0.0567811	BEET	UAF58	36	18	9	-0.0757547	BEET	UAF58	78	18	9	-0.10248
BEET	UAF60	10	18	6	0.0182791	BEET	UAF60	75	18	6	0.0271561	BEET	UAF60	19	18	6	0.0261874	BEET	UAF60	63	18	6	0.0499383	BEET	UAF60	32	18	6	-0.0164667	BEET	UAF60	76	18	6	-0.0128467
BEET	UAF61	13	18	5	0.0500666	BEET	UAF61	78	18	5	0.142831	BEET	UAF61	21	18	5	0.0671244	BEET	UAF61	66	18	5	0.164851	BEET	UAF61	36.6	18	5	0.102384	BEET	UAF61	80	18	5	0.0915372
BEET	UAF62	13	18	5	0.0500666	BEET	UAF62	83	18	5	0.142831	BEET	UAF62	22	18	5	0.0671244	BEET	UAF62	69	18	5	0.164851	BEET	UAF62	41.5	18	5	0.102384	BEET	UAF62	82	18	5	0.0915372
BEET	UAF63	13	18	8	0.0338613	BEET	UAF63	79	18	8	0.00963889	BEET	UAF63	22	18	8	0.037072	BEET	UAF63	68	18	8	0.08178	BEET	UAF63	39.6	18	8	-0.00580167	BEET	UAF63	82	18	8	0.00797944
BEET	UAF64	14	18	5	-0.0620357	BEET	UAF64	81	18	5	-0.297816	BEET	UAF64	24	18	5	-0.099556	BEET	UAF64	69	18	5	-0.180469	BEET	UAF64	42.1	18	5	-0.290329	BEET	UAF64	81	18	5	-0.220629
BEET	UAF65	14.5	18	7	-0.0188192	BEET	UAF65	80	18	7	-0.108463	BEET	UAF65	24.5	18	7	-0.0352198	BEET	UAF65	68	18	7	-0.0706528	BEET	UAF65	46.1	18	7	-0.173169	BEET	UAF65	87	18	7	-0.113966
BEET	UAF66	14	18	9	0.00953172	BEET	UAF66	86	18	9	-0.261831	BEET	UAF66	25	18	9	0.00252472	BEET	UAF66	72	18	9	-0.159372	BEET	UAF66	49.7	18	9	-0.360571	BEET	UAF66	89	18	9	-0.274733
